# Supplementary material for: Informing selection of drugs for COVID-19 treatment through adverse events analysis
Source: Sci Rep. 2021 Jul 7;11:14022. doi: 10.1038/s41598-021-93500-5 (PMC8263777; doi:10.1038/s41598-021-93500-5)
Supplement: Supplementary file 2 — Supplementary Information 2. [file 41598_2021_93500_MOESM2_ESM.xlsx]

## Sheet: Supplementary Table 4-Z score
Supplementary Table 4. Z scores for drugs (rows) and adverse events types (columns). Colors are used to indicate Z score range (red: >2, light red: 1 to 2; grey:0 to 1; light green: -1 to 0; green: <-1)
Drug Name	Blood and lymphatic system disorders	Cardiac disorders	Congenital, familial and genetic disorders	Ear and labyrinth disorders	Endocrine disorders	Eye disorders	Gastrointestinal disorders	General disorders and administration site conditions	Hepatobiliary disorders	Immune system disorders	Infections and infestations	Injury, poisoning and procedural complications	Investigations	Metabolism and nutrition disorders	Musculoskeletal and connective tissue disorders	Neoplasms benign, malignant and unspecified (incl cysts and polyps)	Nervous system disorders	Pregnancy, puerperium and perinatal conditions	Product issues	Psychiatric disorders	Renal and urinary disorders	Reproductive system and breast disorders	Respiratory, thoracic and mediastinal disorders	Skin and subcutaneous tissue disorders	Social circumstances	Surgical and medical procedures	Vascular disorders
hydroxychloroquine	-0.472859	-0.417075	-0.585079	-0.570229	-0.580336	-0.41088	0.556088	3.6999	-0.513823	-0.207071	0.182497	0.871762	0.746441	-0.436045	2.4945	-0.503686	-0.138364	-0.56353	-0.615905	-0.364671	-0.501581	-0.609918	-0.173962	0.330937	-0.390162	-0.395942	-0.431007
ivermectin	-0.452746	-0.442276	-0.717995	-0.300926	-0.71276	0.603015	0.555898	3.47364	-0.337572	-0.679604	0.206886	0.17373	0.0550663	-0.355023	0.480861	-0.674368	2.74944	-0.693564	-0.71974	0.0847323	-0.163066	-0.672623	-0.12991	0.397098	-0.670878	-0.693564	-0.363748
azithromycin	-0.46284	-0.0285015	-0.909939	-0.597804	-0.996316	-0.533512	2.08773	2.60452	-0.351433	0.681654	0.763123	0.141798	1.24899	-0.536947	0.0343181	-0.903559	1.10372	-0.919754	-0.897178	0.154068	-0.523206	-0.92319	1.09538	1.05906	-0.939876	-0.880492	-0.56983
tocilizumab	-0.588351	-0.544836	-0.739557	-0.652202	-0.695847	-0.541213	0.715625	2.97531	-0.586873	-0.360591	1.25327	0.855932	1.71412	-0.507818	2.24462	-0.543423	0.0299407	-0.728025	-0.72554	-0.452007	-0.56423	-0.671515	0.226319	0.301021	-0.596131	-0.599883	-0.218107
favipiravir	-0.0119103	0.229273	-0.494277	-0.494277	-0.253093	-0.494277	0.0952822	0.282869	0.256071	-0.360286	-0.119103	4.70456	0.899226	-0.199497	-0.494277	-0.494277	0.0952822	-0.333488	-0.494277	-0.360286	-0.0387084	-0.494277	0.12208	-0.279892	-0.467478	-0.467478	-0.333488
ritonavir	-0.170571	-0.27016	1.61978	-1.24532	-0.996122	-0.63607	1.14571	1.31921	0.495457	-0.983955	0.918597	1.18672	2.19748	0.270594	-0.214282	-0.801	0.743754	0.921752	-1.30841	-0.442751	0.284563	-1.08309	-0.328291	0.481939	-1.28317	-0.967282	-0.855076
lopinavir	-0.129061	-0.267626	0.798741	-1.2007	-1.10744	-0.397761	1.81084	1.62117	0.0174059	-0.988372	1.19705	1.68123	1.84193	0.551643	-0.369837	-0.746016	0.807171	0.620662	-1.2734	-0.181748	-0.156985	-1.13589	-0.070053	-0.0120983	-1.19701	-0.870355	-0.843485
heparin	0.845843	1.27052	-0.916972	-0.964623	-0.94571	-0.782127	2.08303	1.78288	-0.708195	-0.682896	0.262004	0.559695	0.70805	-0.337063	-0.536507	-0.889217	1.65884	-0.736442	-0.78139	-0.492295	-0.209832	-0.907884	1.10866	-0.0437931	-0.983535	-0.779179	1.41814
dexamethasone	0.892936	-0.00235123	-0.975122	-0.961505	-0.890734	-0.682447	1.41346	1.98634	-0.626636	-0.795029	2.43571	-0.245352	1.5573	0.379316	-0.019229	0.247171	1.13229	-0.964574	-0.997946	-0.182061	-0.293876	-0.950381	0.732597	-0.186856	-0.971862	-0.829936	-0.20124
colchicine	0.460171	0.0308248	-0.884013	-0.903829	-0.917039	-0.73209	2.37572	1.91004	-0.210269	-0.778327	-0.187151	0.704568	2.6003	0.252103	0.559251	-0.814657	0.44696	-0.917039	-0.917039	0.162931	0.552645	-0.88071	0.0869701	-0.00220177	-0.910434	-0.788235	-0.299441
methylprednisolone	-0.0898075	-0.327965	-1.01945	-1.02161	-0.941828	-0.476518	1.17015	2.38667	-0.422874	-0.249758	2.34128	0.290615	1.3747	-0.154259	0.769484	-0.631949	1.16582	-0.989578	-1.00412	0.0404716	-0.239736	-0.976412	0.822932	0.268804	-1.01276	-0.852618	-0.219693
enoxaparin	0.40614	0.444901	-0.761437	-1.00346	-0.985498	-0.906084	1.93581	1.96228	-0.625299	-0.903248	0.0260862	1.7836	1.42151	-0.586537	-0.343568	-0.831397	1.21257	-0.0608912	-0.851251	-0.486324	-0.304806	-0.886231	1.0528	0.137644	-1.01386	-0.815325	0.981892
nitazoxanide	-0.208258	-0.375881	-0.619695	-0.558742	-0.589219	-0.360642	4.19564	1.65083	-0.421596	-0.406358	-0.101589	-0.0406358	0.126987	-0.086351	-0.116828	-0.604457	0.812715	-0.604457	-0.619695	-0.19302	0.843192	-0.467311	-0.238735	0.538424	-0.543503	-0.619695	-0.391119
ascorbic acid	-0.0625953	-0.611931	-0.93114	-0.673793	-0.847007	-0.765349	2.46138	2.0135	-0.705961	-0.319942	0.246715	1.01381	0.865337	0.125466	0.682225	-0.715859	2.25105	-0.799992	-0.879175	-0.035376	-0.564916	-0.874226	0.902454	-0.00320767	-0.703487	-0.599559	-0.468411
camostat	-0.682636	-0.682636	-0.682636	-0.682636	1.25749	-0.682636	0.287426	0.287426	3.19761	-0.682636	-0.682636	1.25749	0.287426	-0.682636	1.25749	0.287426	-0.682636	-0.682636	-0.682636	1.25749	-0.682636	-0.682636	0.287426	1.25749	-0.682636	-0.682636	-0.682636
baricitinib	-0.358032	-0.393598	-0.827505	-0.774156	-0.870185	-0.642561	1.77594	2.27386	-0.489627	-0.653231	2.90338	0.424422	0.566687	-0.521637	0.698282	0.0545347	0.716065	-0.855958	-0.877298	-0.229994	-0.546533	-0.823949	0.829876	-0.105513	-0.852402	-0.304683	-0.116183
anakinra	-0.505186	-0.519832	-0.674179	-0.67434	-0.46672	-0.633621	0.377603	3.56257	-0.594672	-0.3341	0.73249	0.95202	1.43615	-0.308832	2.12242	-0.535283	-0.107488	-0.663074	-0.670478	-0.513555	-0.472836	-0.683192	0.0542627	0.146485	-0.403146	-0.40717	-0.216288
ruxolitinib	1.72169	-0.40286	-0.815767	-0.82777	-0.801363	-0.506086	1.06872	1.82732	-0.508487	0.353336	3.13806	1.06632	0.63901	-0.350046	-0.263624	-0.13399	0.163687	-0.82777	-0.82777	-0.580506	-0.376453	-0.810965	0.33173	-0.278027	-0.820568	-0.774956	-0.40286
cholecalciferol	-0.394101	-0.364674	-0.857083	-0.839427	-0.900242	-0.392139	1.71678	2.75064	-0.662866	-0.641286	0.608372	0.629952	1.33227	-0.0782535	0.820245	-0.739376	1.31462	-0.760955	-0.847274	0.410231	-0.3274	-0.913975	1.51668	-0.148878	-0.819809	-0.862968	-0.549082
acetylsalicylic acid	-0.0865474	0.657053	-0.767316	-0.801833	-0.893654	-0.628843	3.11963	1.55881	-0.602551	-0.675765	-0.203717	1.02016	1.08744	-0.315358	-0.227582	-0.733743	1.81499	-0.692349	-0.862238	-0.0156256	-0.27329	-0.851587	0.651795	0.0755211	-0.901609	-0.743721	0.291927
sulfate ion	-0.297502	-0.297502	-0.297502	-0.297502	-0.297502	-0.297502	-0.297502	-0.297502	-0.297502	1.30901	1.30901	-0.297502	-0.297502	-0.297502	-0.297502	-0.297502	-0.297502	-0.297502	-0.297502	-0.297502	-0.297502	-0.297502	-0.297502	4.52204	-0.297502	-0.297502	-0.297502
chloroquine	-0.399747	2.43265	-0.839627	-0.861084	-0.979101	0.673132	0.565844	1.68164	-0.539221	-0.785983	0.018676	0.576573	1.38123	-0.389018	0.662403	-0.571407	1.7031	-0.968372	-0.968372	1.38123	-0.421204	-0.979101	-0.228086	0.211794	-0.968372	-0.818169	-0.571407
zinc	-0.626298	-0.429669	-0.794837	-1.01955	-0.935285	0.89055	1.39617	2.15459	-0.0083229	0.300665	0.384934	2.35122	0.0478566	-0.37349	-0.3454	-0.570118	2.09841	0.328754	-0.682477	0.384934	-0.794837	-0.991465	-0.542029	0.244485	-0.907196	-0.738657	-0.822926
doxycycline	-0.399212	-0.402766	-0.919932	-0.772424	-0.923486	-0.214383	2.51362	2.30747	-0.198388	0.444958	0.638673	-0.0259998	0.873264	-0.38144	0.0468655	-0.868393	1.15406	-0.90216	-0.895051	0.357876	-0.434756	-0.786642	0.185487	1.90582	-0.877279	-0.868393	-0.557383
rivaroxaban	0.0036419	-0.094831	-0.564794	-0.635088	-0.654188	-0.515487	4.05516	0.452217	-0.580876	-0.649401	-0.321206	1.1948	0.00614146	-0.538124	-0.26796	-0.552508	1.20937	-0.665979	-0.617803	-0.484808	0.366313	-0.36417	0.668405	-0.263056	-0.658244	-0.511808	0.984292
nitric oxide	-0.188028	1.02936	-0.0585189	-0.796721	-0.796721	-0.770819	-0.0196662	2.35683	-0.764343	-0.78377	0.342959	2.4151	1.50854	-0.298111	-0.770819	-0.790245	0.258778	-0.168602	0.453042	-0.699589	-0.518276	-0.796721	1.92297	-0.660736	-0.796721	-0.531227	-0.0779453
famotidine	0.304475	0.13356	-0.925771	-0.964692	-0.905464	-0.741318	1.5381	2.15577	0.0827935	-0.543328	0.113253	1.48903	2.68881	-0.147349	-0.105043	-0.744703	0.832448	-0.925771	-0.839467	0.0151046	0.00664354	-0.939308	0.11833	0.598921	-0.944385	-0.842852	-0.507792
losartan	-0.586247	0.557968	-0.977168	-0.944226	-1.00792	-0.551108	1.16558	2.62458	-0.671898	-0.606013	-0.267799	0.429124	1.99574	0.195596	0.453283	-0.770727	1.83469	-0.947154	-0.775851	0.113605	0.200721	-0.980829	0.631174	0.336152	-0.981561	-0.769263	0.299549
sarilumab	-0.467477	-0.349545	-0.587552	-0.576474	-0.582549	-0.505	0.539586	3.92386	-0.451752	-0.312379	0.396638	1.13675	0.495987	-0.476411	1.94404	-0.522511	-0.171934	-0.537878	-0.564323	-0.443533	-0.52001	-0.585765	-0.163714	0.632859	-0.508217	-0.287363	-0.455326
sofosbuvir	0.0487429	-0.334819	-0.869937	-0.815491	-0.887409	-0.605019	1.4871	3.51706	0.277499	-0.790299	1.08851	0.542823	0.81993	-0.329944	-0.230396	-0.142632	1.13442	-0.882939	-0.844746	0.761015	-0.162948	-0.856123	-0.0816845	0.248244	-0.86303	-0.675718	-0.552198
oxygen	-0.500148	0.92445	-0.7821	-0.826619	-0.811779	-0.514988	0.286349	1.10252	-0.366592	-0.648544	0.405065	1.39932	1.11736	-0.188517	-0.589186	0.123113	0.316028	-0.277555	-0.663384	-0.44079	-0.574346	-0.826619	3.80333	-0.292394	-0.752421	-0.322074	-0.0994801
oseltamivir	-0.463323	-0.337086	-0.736685	-0.769834	-0.849753	-0.551416	1.66	2.1981	-0.446976	-0.59955	0.57518	1.11146	0.345865	-0.494655	-0.362061	-0.822508	1.30354	-0.194956	-0.786635	2.72257	-0.407016	-0.812064	0.606059	0.275935	-0.814789	-0.75939	-0.590014
daclatasvir	-0.253671	-0.205164	-0.981267	-0.85127	-0.957984	-0.686348	1.84957	2.99432	0.691235	-0.92306	1.19958	0.35363	0.982274	-0.298297	-0.267253	0.177066	1.32764	-0.965745	-0.979327	0.677653	-0.007258	-0.948283	0.0354277	-0.154718	-0.965745	-0.257551	-0.585455
atorvastatin	-0.691934	-0.0226139	-0.883719	-0.768417	-0.847663	-0.467242	0.619712	2.13883	-0.323018	-0.511011	-0.300844	0.108178	1.58301	1.69439	2.5931	-0.655814	1.36802	-0.887833	-0.822212	0.0964163	-0.32276	-0.793418	-0.0410598	-0.0717171	-0.771502	-0.675545	-0.343327
vitamin d	-0.680866	-0.471559	-0.815951	-0.775871	-0.841186	-0.432963	1.50869	2.8729	-0.823373	-0.406243	0.232068	1.08562	1.14055	-0.198421	0.707091	-0.559141	1.39439	-0.857515	-0.824857	0.399811	-0.498279	-0.854546	1.60518	-0.00841186	-0.713524	-0.824857	-0.358741
angiotensin ii	-0.266282	2.42982	-0.674782	-0.674782	-0.674782	-0.674782	0.714119	1.36772	-0.184582	-0.674782	-0.102882	0.305619	1.20432	-0.429682	-0.593082	-0.674782	-0.593082	-0.674782	-0.429682	0.0605186	0.223919	-0.674782	-0.184582	-0.429682	-0.674782	-0.266282	3.24682
apixaban	-0.38509	0.707508	-0.923159	-0.748648	-0.903812	-0.570479	1.50518	2.11929	-0.712552	-0.834027	-0.0892967	2.42471	0.407767	-0.59204	0.164529	-0.477207	1.94536	-0.929705	-0.879748	-0.470373	-0.199702	-0.802551	0.689508	-0.0160462	-0.888026	-0.260439	0.719058
emtricitabine	-0.289313	-0.245731	0.710983	-0.990765	-0.907753	-0.824741	0.486851	2.37745	-0.0278244	-0.125364	1.90843	2.25501	1.32942	-0.0153726	-0.619286	-0.706448	0.378935	0.644574	-1.14849	-0.175171	0.0240581	-0.909828	-0.442885	0.0966937	-1.12151	-0.828891	-0.833042
interferon beta-1a	-0.612523	-0.291988	-0.680629	-0.59073	-0.649134	-0.268123	0.164062	3.2574	-0.560334	-0.556825	0.381508	0.966414	0.0193944	-0.426467	0.767211	-0.0881129	2.96422	-0.598466	-0.658794	0.392436	-0.417103	-0.600009	-0.244893	-0.314563	-0.670546	-0.394063	-0.289346
water	0.218473	-0.435791	-0.73696	-0.705805	-0.73696	-0.539643	0.0730806	3.23016	-0.685035	-0.425406	0.789655	2.86668	0.550797	-0.425406	-0.259244	-0.71619	0.446946	-0.67465	0.332709	-0.529258	0.135391	-0.747346	0.176932	0.467716	-0.747346	-0.591568	-0.33194
telmisartan	-0.588264	0.389438	-1.0279	-0.92181	-0.960995	-0.680013	0.834804	1.84882	-0.343599	-0.910342	0.15242	0.201162	2.53025	0.386571	1.09476	-0.587308	1.87081	-1.00974	-0.976286	-0.104669	0.549044	-0.979154	0.534708	0.370324	-1.02598	-0.852998	0.20594
nafamostat	0.03849	-0.65433	-0.65433	-0.65433	-0.65433	-0.65433	-0.30792	1.77054	-0.30792	0.03849	0.3849	1.42413	3.849	0.03849	-0.30792	-0.65433	0.3849	-0.65433	-0.30792	-0.65433	0.03849	-0.65433	-0.30792	0.73131	-0.65433	-0.65433	0.03849
tretinoin	0.60026	-0.129786	-0.559702	-0.989618	-0.99773	-0.584037	0.494809	2.6525	-0.30013	-0.786828	1.36275	0.74627	0.665153	-0.584037	-0.624595	1.89812	1.36275	-0.74627	-0.851721	-0.356912	-0.511032	-0.916614	0.308242	1.1843	-0.940949	-0.908502	-0.486698
clazakizumab	-0.19245	-0.19245	-0.19245	-0.19245	-0.19245	-0.19245	-0.19245	-0.19245	-0.19245	-0.19245	5.0037	-0.19245	-0.19245	-0.19245	-0.19245	-0.19245	-0.19245	-0.19245	-0.19245	-0.19245	-0.19245	-0.19245	-0.19245	-0.19245	-0.19245	-0.19245	-0.19245
melatonin	-0.658183	-0.262449	-0.714717	-0.695284	-0.725317	-0.48505	1.49186	1.46712	-0.704117	-0.688217	0.129752	1.31696	0.175686	-0.409083	-0.128182	-0.515083	2.78506	-0.748284	-0.73945	2.21619	-0.52745	-0.568083	0.832888	-0.0451483	-0.626383	-0.656417	-0.518616
interferon beta-1b	-0.498965	-0.298702	-0.630262	-0.605157	-0.594913	-0.302453	0.457049	3.93569	-0.474293	-0.537056	0.254765	0.396883	0.245675	-0.432596	0.549389	-0.415859	2.31295	-0.598232	-0.604869	0.317961	-0.381087	-0.512239	-0.124553	-0.0443321	-0.599241	-0.457701	-0.357857
tinzaparin	0.835807	-0.390067	-0.689445	-1.10227	-0.793439	-1.0424	1.07846	1.49444	-0.32704	-0.976217	-0.235651	2.42094	1.43141	-0.30498	-0.30498	-0.72411	0.72551	0.486008	-1.055	-0.72411	-0.248256	-1.01088	1.06901	1.0627	-1.11173	-0.65478	1.09107
ribavirin	0.708081	-0.579196	-0.840972	-0.738289	-0.764827	-0.392499	2.14018	2.58692	-0.525187	-0.762026	0.287346	-0.29715	1.85614	0.021969	-0.139257	-0.698949	1.13602	-0.834838	-0.84404	0.713016	-0.483047	-0.76536	0.200532	1.14255	-0.8071	-0.766293	-0.553725
tofacitinib	-0.575378	-0.49025	-0.673974	-0.601969	-0.650014	-0.386268	0.975433	3.56789	-0.586027	-0.413391	1.04744	1.0283	0.421445	-0.525485	2.11827	-0.460496	0.188142	-0.669808	-0.676197	-0.255788	-0.506129	-0.641964	0.181752	0.135148	-0.527364	-0.5797	-0.443615
quercetin	-0.685661	-0.400848	-0.685661	0.168778	-0.685661	-0.400848	-0.116035	2.16247	-0.685661	-0.685661	-0.400848	1.02322	0.453591	-0.400848	-0.116035	-0.685661	1.30803	-0.685661	-0.685661	1.30803	-0.685661	-0.685661	3.01691	1.02322	-0.685661	-0.400848	-0.685661
chloride ion	-0.380447	-0.380447	-0.380447	-0.380447	-0.380447	1.57614	0.108699	2.06528	-0.380447	4.02187	0.108699	-0.380447	-0.380447	0.108699	-0.380447	-0.380447	-0.380447	-0.380447	-0.380447	-0.380447	-0.380447	-0.380447	-0.380447	-0.380447	-0.380447	-0.380447	-0.380447
sargramostim	-0.154	0.112775	-0.914463	-0.911397	-0.411577	-0.702883	2.17338	2.90931	-0.613958	-0.592493	0.367284	-0.221461	1.34546	0.772047	0.560466	-0.34105	1.17988	-0.90833	-0.853135	-0.647688	-0.613958	-0.865401	0.873237	0.15877	-0.886866	-0.794874	-0.0190797
fluvoxamine	-0.497903	-0.0347609	-0.612326	-0.660002	-0.58372	-0.314008	0.113717	1.65298	-0.463848	-0.634121	-0.412085	0.899696	1.48407	-0.248623	-0.173703	-0.669537	2.08343	-0.580996	-0.661364	3.28079	-0.373944	-0.602791	-0.0606423	-0.235002	-0.623223	-0.613688	-0.458399
bromhexine	-0.56037	0.492151	-0.604225	-0.604225	-0.604225	-0.56037	-0.29724	-0.253385	-0.56037	-0.0341095	0.316731	1.54467	-0.428805	-0.56037	-0.56037	-0.604225	1.14998	-0.47266	-0.604225	1.41311	-0.604225	-0.604225	3.60586	-0.0341095	-0.604225	-0.604225	1.23769
hydrogen peroxide	-0.362504	-0.362504	-0.362504	-0.349152	-0.362504	0.371901	-0.0687423	4.6448	-0.362504	-0.322446	-0.202271	0.265078	-0.362504	-0.362504	-0.322446	-0.349152	-0.188918	-0.362504	0.465371	-0.29574	-0.362504	-0.282387	-0.322446	1.27989	-0.362504	-0.362504	-0.335799
sodium chloride	0.0206079	-0.209794	-0.808265	-0.870437	-0.98616	-0.529797	0.754133	2.42285	-0.319771	-0.719448	1.10731	0.345835	1.49419	-0.282938	0.710247	-0.952201	2.36616	-0.76882	-0.910927	0.556645	-0.0985115	-0.915629	0.0143385	0.987931	-0.964478	-0.859204	-0.583871
cannabidiol	-0.517503	-0.502512	-0.570547	-0.561898	-0.576889	-0.499629	1.39901	1.31599	-0.552673	-0.520962	-0.0418333	1.80838	0.230307	-0.120247	-0.395847	-0.523268	3.71394	-0.580925	-0.342802	0.776318	-0.482332	-0.548637	-0.210768	-0.192894	-0.51116	-0.464458	-0.526151
canakinumab	-0.527005	-0.52727	-0.496628	-0.679684	-0.744682	-0.492781	1.01623	3.21675	-0.630073	-0.423539	1.96865	0.664581	1.23285	-0.505516	0.829862	-0.67849	0.186912	-0.708071	-0.755294	-0.449272	-0.517719	-0.718019	1.11997	0.438282	-0.768691	-0.695602	-0.355755
prednisone	0.44317	-0.0870339	-0.945912	-0.998476	-0.922308	-0.601567	1.63211	1.8624	-0.688447	-0.658297	2.75381	0.316024	0.950761	-0.0467677	1.08505	-0.0483546	0.830954	-0.952458	-1.01831	-0.128887	-0.237387	-0.972888	0.701825	-0.171732	-0.983401	-0.801311	-0.312564
naltrexone	-0.508456	-0.452924	-0.52006	-0.486078	-0.520226	-0.429054	0.472884	4.13235	-0.464031	-0.47149	-0.179575	0.831769	-0.0721577	-0.276714	0.104218	-0.50713	0.661361	-0.4942	-0.354625	2.00556	-0.44994	-0.456405	-0.267763	-0.200627	-0.309204	-0.342192	-0.445299
pirfenidone	-0.64073	-0.415252	-0.714798	-0.586582	-0.70208	-0.519808	3.02219	2.54205	-0.647277	-0.64073	0.427555	0.0244816	0.943976	0.161396	-0.144417	-0.58069	0.82296	-0.715921	-0.70395	0.0771337	-0.557029	-0.685059	1.42645	0.578217	-0.672808	-0.645219	-0.454063
infliximab	-0.597637	-0.444199	-0.835696	-0.80865	-0.79976	-0.60977	1.49097	3.02154	-0.627806	-0.394655	1.38722	1.56178	0.761368	-0.544334	1.54527	0.0163189	0.169327	-0.746595	-0.844156	-0.521304	-0.620204	-0.76839	0.15843	0.474418	-0.700226	-0.406428	-0.31683
imatinib	0.0719482	-0.222998	-0.852672	-0.797811	-0.861228	-0.178617	2.01412	2.99136	-0.581895	-0.739528	0.171939	-0.138086	2.16587	-0.256578	0.340373	0.839792	0.382294	-0.822087	-0.88561	-0.440518	-0.403516	-0.791074	0.472981	0.419724	-0.891171	-0.482546	-0.524467
maraviroc	-0.190592	0.334616	-0.652138	-1.0288	-1.05533	-0.811292	1.24179	1.87311	-0.0632686	-0.779462	2.0694	0.796163	1.78822	-0.10571	-0.636223	1.68743	0.806773	-0.588477	-1.11899	-0.275474	-0.111015	-1.01289	0.0534443	0.233819	-1.10838	-0.662749	-0.683969
acalabrutinib	-0.0905141	-0.339147	-0.757579	-0.484689	-0.757579	-0.527138	1.16478	3.95432	-0.654487	-0.539267	0.18844	0.637193	1.06775	-0.351276	0.679642	-0.187542	1.14052	-0.763643	-0.74545	-0.139028	-0.39979	-0.696936	0.170247	0.164183	-0.739386	-0.721193	-0.272441
montelukast	-0.532314	-0.342529	-0.649816	-0.641508	-0.655039	-0.520682	0.256378	1.73822	-0.588454	-0.133754	0.239643	0.0632703	0.496012	-0.443534	-0.0526894	-0.646137	0.492452	-0.618838	-0.615871	2.96998	-0.609699	-0.653614	2.88333	0.0527069	-0.443059	-0.581332	-0.463118
cyclosporine	0.298628	-0.30141	-0.959692	-0.998918	-0.956601	-0.596674	0.700396	1.35345	-0.225811	0.142913	2.90846	0.0133483	2.31341	-0.380099	-0.333742	0.0513855	0.811892	-0.921892	-1.04528	-0.666567	0.817836	-0.99345	0.542066	-0.18397	-1.03577	-0.205841	-0.148072
spironolactone	-0.327579	0.928522	-0.941114	-0.896453	-0.89087	-0.805455	0.902842	2.01491	-0.423601	-0.78145	-0.150608	0.141366	2.21868	2.17346	-0.388988	-0.650257	0.701308	-0.96177	-0.949488	-0.273985	1.17751	-0.648582	0.202775	0.404309	-0.943906	-0.821087	-0.010483
nintedanib	-0.508971	-0.303937	-0.606817	-0.559851	-0.600378	-0.459985	4.02287	1.21526	-0.443067	-0.554422	0.367853	-0.0847623	0.767191	0.124817	-0.109129	-0.452536	0.446888	-0.611741	-0.602903	-0.233235	-0.420216	-0.577526	1.75512	-0.245987	-0.586617	-0.433093	-0.304821
clopidogrel	0.189236	0.610909	-0.816039	-0.800831	-0.852322	-0.535918	3.20616	1.8638	-0.550033	-0.741188	-0.271701	1.0972	0.55902	-0.479158	-0.163251	-0.66405	1.69968	-0.86266	-0.698245	-0.321404	-0.225975	-0.78423	0.460014	0.0626947	-0.770015	-0.678861	0.467171
dornase alfa	-0.622899	-0.548554	0.452383	-0.639219	-0.635592	-0.606579	0.336332	2.78609	-0.588447	-0.543114	2.22941	1.44607	0.0588984	-0.338212	-0.44701	-0.630152	-0.068032	-0.572127	-0.60114	-0.379918	-0.543114	-0.630152	2.24029	-0.466956	-0.581193	0.457822	-0.564874
phosphate ion	0.133965	-0.488802	-0.904791	-0.814241	-0.88202	-0.585985	1.51771	2.41699	-0.667566	-0.707835	0.52633	1.10103	2.57652	-0.244566	0.662613	-0.186104	1.10933	-0.916225	-0.843361	-0.197758	-0.446986	-0.837676	0.370369	0.308655	-0.852299	-0.728491	-0.418813
metformin	-0.604527	-0.00815062	-0.822992	-0.896538	-0.900999	-0.692942	1.67014	1.7684	-0.575817	-0.771635	-0.0645398	0.923358	1.84743	2.5002	-0.0783798	-0.723482	0.852557	-0.745442	-0.85925	0.20574	0.750873	-0.894365	0.174056	-0.167482	-0.925133	-0.767403	-0.193675
ciclesonide	-0.374822	0.041665	-0.45856	-0.455255	-0.449746	-0.0927568	-0.16768	1.2735	-0.492717	-0.152255	0.476883	-0.109284	0.634443	-0.282269	-0.139033	-0.383637	-0.0530913	-0.497124	-0.496022	-0.157764	-0.375924	-0.488309	4.58226	-0.367109	-0.440931	-0.416691	-0.157764
defibrotide	0.0625832	-0.361945	-0.686092	-0.769743	-0.757195	-0.74883	0.290532	2.70386	0.167147	0.495476	1.90918	2.35043	-0.378675	-0.510425	-0.71537	-0.209282	-0.249016	-0.771834	-0.771834	-0.642175	0.20479	-0.725826	0.832171	-0.466508	-0.769743	-0.740465	1.25879
sodium bicarbonate	-0.327763	-0.163272	-0.700609	-0.689643	-0.777371	2.655	0.0670147	1.33908	-0.711575	-0.656744	1.04299	3.15944	0.417928	0.176675	-0.459356	-0.689643	0.154743	-0.678676	-0.130374	-0.240035	-0.415491	-0.722541	0.242471	-0.0316797	-0.777371	-0.689643	-0.393559
atazanavir	-0.283449	-0.161826	0.840321	-1.11982	-1.05484	-0.864078	0.849484	1.0944	0.905298	-0.975705	0.569583	1.65003	1.96909	-0.141	-0.351759	-0.853248	0.425467	2.00907	-1.1823	-0.35759	0.997765	-1.0007	-0.495874	0.208877	-1.1748	-0.595006	-0.907396
fostamatinib	-0.51415	-0.508115	-0.67406	-0.640871	-0.649923	-0.583545	2.43062	2.26166	-0.616734	-0.619751	0.116441	1.79399	2.46682	-0.357256	-0.103813	-0.628803	0.457382	-0.67406	-0.65294	-0.191312	-0.474926	-0.619751	-0.143037	-0.185277	-0.646906	-0.00122922	-0.0404526
sevoflurane	-0.486198	2.77412	-0.720444	-0.830396	-0.816054	-0.722834	0.245223	1.40211	0.0540023	-0.562686	-0.476637	1.9208	2.06661	-0.223268	-0.297367	-0.784981	0.766301	-0.42166	-0.751517	-0.271074	-0.297367	-0.816054	1.00055	-0.383416	-0.830396	-0.617662	0.0802952
nivolumab	-0.231737	-0.331183	-1.08996	-0.999643	0.257087	-0.711249	1.94677	2.68846	-0.126957	-0.882387	0.744465	0.72783	0.977712	0.318202	0.161257	0.966321	0.522157	-1.08743	-1.08905	-0.659627	-0.34375	-1.04439	1.09886	0.689136	-1.08408	-0.801836	-0.614967
acetylcysteine	-0.282604	-0.00295921	-0.864722	-0.744875	-0.973156	-0.67639	0.0883535	1.36102	-0.476644	-0.647855	2.40541	1.9089	0.402241	-0.219827	-0.67639	-0.904672	0.79032	-0.647855	-0.910379	0.0141619	0.955824	-0.956035	1.44092	1.58931	-0.881844	-0.784824	-0.305432
ethanol	-0.501403	0.539789	-0.535605	-0.567024	-0.576171	-0.460439	0.0128297	0.867895	-0.343514	-0.562649	-0.473563	2.81744	0.342527	-0.315675	-0.40834	-0.564638	0.88261	-0.538787	-0.560263	3.41679	-0.443736	-0.550718	0.127369	-0.446122	-0.297778	-0.530038	-0.330787
isotretinoin	-0.229335	-0.363	-0.486198	-0.504222	-0.515463	-0.257503	4.58089	0.242462	-0.382574	-0.488362	0.339657	0.0481677	0.204669	-0.359931	0.368277	-0.405509	-0.117346	-0.330763	-0.53423	1.2649	-0.386354	-0.375533	-0.159984	0.196691	-0.499894	-0.454026	-0.395495
prednisolone	0.390283	-0.214241	-0.829605	-0.885648	-0.804248	-0.468361	1.08962	1.22118	-0.251174	-0.364912	3.79693	0.130283	1.3577	-0.115202	0.0716677	-0.197336	0.287936	-0.739202	-0.928644	-0.538736	-0.00862925	-0.893916	0.653223	-0.0650392	-0.916517	-0.611867	-0.165548
tenofovir disoproxil	-0.393882	-0.545375	0.0201991	-0.908959	-0.747366	-0.333285	0.383783	3.39345	-0.0201991	0.0807964	1.27254	1.39374	0.605973	0	-0.242389	-0.737267	1.38364	-0.383783	-0.989755	-0.383783	1.24224	-0.545375	-0.616072	-0.292887	-0.969556	-0.949357	-0.717068
bevacizumab	0.255863	-0.283521	-0.891258	-0.841318	-0.870162	0.226244	2.49701	3.08031	-0.5623	-0.786671	0.449423	0.30318	1.19488	0.0265457	-0.119817	-0.0496151	0.855316	-0.897873	-0.841855	-0.521538	-0.283521	-0.817719	0.619027	-0.0921055	-0.881961	-0.838934	0.0723733
bcg vaccine	-0.0457457	-0.575089	-0.751537	-0.716247	-0.716247	-0.751537	0.448308	2.10692	-0.328062	0.977651	3.73024	1.01294	0.130702	-0.186904	0.377729	-0.46922	0.0954125	-0.46922	-0.680958	-0.645668	-0.186904	-0.539799	0.130702	-0.398641	-0.539799	-0.645668	-0.363352
chlorhexidine	-0.739213	-0.593008	-0.71699	-0.451481	-0.777811	-0.557919	1.35094	3.04224	-0.761436	0.0245625	1.38135	0.845651	0.753249	-0.700615	0.88074	-0.615231	0.212875	-0.523999	-0.714651	0.0479553	-0.743892	-0.721669	0.139187	1.92289	-0.770793	-0.700615	-0.512303
tenofovir	-0.476329	-0.507615	-0.45394	-0.639504	-0.625328	-0.505366	0.243737	0.378756	-0.389217	-0.575759	-0.26466	2.38546	1.31039	-0.308655	1.906	-0.551904	-0.340235	-0.410628	-0.640678	0.476329	3.08215	-0.629825	-0.523551	-0.428813	-0.388337	-0.5389	-0.583581
levamisole	-0.110146	0.220292	-0.440585	-0.582201	-0.51926	-0.45632	-0.110146	1.10146	-0.613671	-0.597936	0.173087	4.21702	0.613671	-0.440585	-0.409114	-0.566466	0.534996	-0.582201	-0.566466	1.36896	-0.283233	-0.613671	0.236027	-0.236027	-0.597936	-0.566466	-0.173087
ibrutinib	-0.165252	0.0310962	-0.981791	-0.838619	-0.941049	-0.426366	1.5411	2.42603	-0.88069	-0.793108	1.07567	1.73105	1.63128	-0.413932	0.883851	-0.441758	0.629256	-0.988672	-0.949439	-0.416467	-0.458175	-0.883768	0.489766	0.843953	-0.970866	-0.425099	-0.308002
methylene blue	-0.504029	0.0157972	-0.623988	-0.597331	-0.450713	0.402334	-0.330753	1.08211	-0.623988	-0.544015	-0.410727	0.855516	1.402	-0.210794	-0.557344	-0.584002	3.85451	-0.570673	-0.610659	1.52196	-0.437384	-0.610659	-0.157478	-0.0108606	-0.610659	-0.477371	-0.210794
nicotine	-0.622725	-0.365454	-0.65079	-0.621449	-0.653767	-0.45603	1.74033	2.59294	-0.637183	-0.538102	-0.500681	2.5198	-0.161764	-0.558513	-0.370557	-0.590406	0.612598	-0.530447	0.505437	1.85047	-0.624851	-0.644837	0.303023	0.062337	-0.563191	-0.600612	-0.495578
dipyridamole	-0.224017	0.183931	-0.752685	-0.727709	-0.727709	-0.552874	1.48687	1.49519	-0.473782	-0.611152	-0.165739	0.995666	1.14136	-0.423829	0.0548865	-0.681919	3.5724	-0.648617	-0.673593	-0.482107	-0.369713	-0.702732	0.125653	-0.336411	-0.74436	-0.494595	0.737576
dextrose, unspecified form	-0.382284	0.559184	-0.906471	-0.975443	-0.909919	-0.461601	0.755754	1.88345	-0.792667	-0.689209	0.0625857	1.44892	1.70412	1.15924	-0.427115	-0.954751	2.38694	-0.302966	-0.889228	-0.282274	-0.334003	-0.923714	0.71782	0.428137	-0.978891	-0.882331	-0.0132835
pioglitazone	-0.457347	0.38709	-0.631074	-0.61157	-0.623489	-0.306735	0.263928	1.3164	-0.407865	-0.551614	-0.126145	-0.0549929	1.12209	0.0150759	-0.0445187	4.31347	0.135349	-0.630351	-0.613737	-0.35116	0.215892	-0.589538	0.0967024	-0.351882	-0.594233	-0.520553	-0.399197
hydrocortisone	-0.20602	-0.277684	-0.988267	-0.955968	-0.380638	-0.647106	1.47253	2.71	-0.725836	-0.408899	1.90554	0.726621	1.48565	0.0776079	0.295628	-0.642059	1.16468	-0.938809	-0.834845	-0.162618	-0.541124	-0.980192	0.594396	0.29159	-0.980192	-0.825761	-0.228225
cysteine	-0.218746	-0.153844	-0.283649	-0.283649	-0.283649	-0.153844	-0.283649	-0.218746	-0.283649	-0.283649	-0.218746	1.46873	-0.218746	-0.283649	-0.283649	-0.283649	-0.283649	-0.283649	-0.283649	4.71386	-0.283649	-0.283649	-0.0889408	-0.0889408	-0.283649	-0.283649	-0.283649
dalteparin	0.120072	-0.208681	-0.534671	-0.98498	-0.849611	-0.860662	2.13403	2.43654	-0.418641	-0.889669	0.325888	1.24723	1.91993	-0.461462	-0.143759	-0.487707	0.990301	-0.414497	-0.85928	-0.556772	-0.544341	-0.855136	0.911566	0.34937	-0.972548	-0.805409	0.412911
apremilast	-0.603665	-0.502194	-0.625448	-0.580786	-0.617548	-0.54334	3.53743	2.08715	-0.578457	-0.457258	0.0752146	0.337113	0.180933	-0.384968	0.97987	-0.490732	0.888674	-0.610058	-0.614214	0.140883	-0.542929	-0.595856	-0.247877	1.38589	-0.534572	-0.555076	-0.528178
cobicistat	-0.581713	-0.577779	-0.595156	-0.607287	-0.588271	-0.598435	0.414026	0.584191	-0.585976	-0.586632	-0.511222	1.94846	1.31993	-0.509582	2.05665	-0.591877	-0.436795	-0.585976	-0.602041	2.08551	2.29042	-0.599418	-0.564664	-0.522041	0.0527141	-0.519418	-0.587615
honey	-0.640929	-0.188931	-0.640929	-0.640929	-0.640929	-0.511786	3.36248	2.39392	-0.576358	0.779637	0.263068	0.0693542	0.456781	-0.318073	-0.447215	-0.640929	0.585924	-0.640929	-0.447215	-0.640929	-0.511786	-0.640929	1.36078	0.521353	-0.576358	-0.576358	-0.511786
hesperidin	-0.271748	-0.271748	-0.271748	-0.271748	-0.271748	-0.271748	-0.271748	-0.271748	-0.271748	-0.271748	-0.271748	-0.271748	-0.271748	-0.271748	-0.271748	-0.271748	-0.271748	-0.271748	-0.271748	4.13057	-0.271748	-0.271748	2.66313	-0.271748	-0.271748	-0.271748	-0.271748
pentoxifylline	-0.0454446	0.456511	-0.848574	-0.83742	-0.937811	-0.335464	1.82852	1.98469	-0.815111	-0.770492	-0.123527	0.50113	1.73929	-0.112372	-0.279691	-0.826265	2.29702	-0.893193	-0.926656	-0.000826265	0.0661012	-0.915502	0.423048	1.07001	-0.926656	-0.893193	0.121874
microcrystalline cellulose	-0.425126	-0.425126	-0.425126	-0.425126	-0.425126	-0.425126	0.292274	2.44447	-0.425126	0.292274	0.292274	-0.425126	-0.425126	-0.425126	-0.425126	-0.425126	1.00967	-0.425126	-0.425126	0.292274	-0.425126	-0.425126	-0.425126	3.87927	-0.425126	-0.425126	-0.425126
lidocaine	-0.687116	1.07055	-0.884261	-0.842016	-0.934188	0.0656202	0.14371	1.82841	-0.820253	-0.199374	0.104025	1.80536	1.30354	-0.651271	0.262765	-0.781848	2.84998	-0.826654	-0.754965	0.104025	-0.606466	-0.816412	0.466311	0.288369	-0.859938	-0.634629	0.00673271
sirolimus	-0.154744	-0.271974	-0.899632	-0.884706	-0.902181	-0.736893	0.576311	1.85201	-0.548304	0.0917324	1.99291	2.827	1.79522	-0.140545	-0.31275	-0.22683	0.022923	-0.892351	-0.857036	-0.521363	0.276316	-0.634589	0.272676	0.023287	-0.808251	-0.664079	-0.274159
duvelisib	-0.391117	-0.659173	-0.752681	-0.696576	-0.752681	-0.709044	2.68841	2.2084	-0.677874	-0.677874	0.537728	2.31438	1.03644	-0.0856578	0.275906	-0.359948	0.456688	-0.752681	-0.752681	-0.179166	-0.553197	-0.628004	0.244737	0.494091	-0.752681	-0.378649	-0.497093
dapagliflozin	-0.566729	-0.414684	-0.635719	-0.645766	-0.645097	-0.527211	0.669061	1.1962	-0.625002	-0.591512	4.06698	0.422573	1.27925	0.658344	-0.133366	-0.511805	0.22431	-0.683945	-0.528551	-0.363779	0.53309	-0.247902	-0.259289	0.00796324	-0.641748	-0.59888	-0.436787
amantadine	-0.555113	-0.0650236	-0.660575	-0.601641	-0.626455	-0.251134	-0.0278016	1.35872	-0.502382	-0.586131	-0.151875	0.487103	0.508815	-0.102246	0.180021	-0.663677	3.5269	-0.632659	-0.620252	2.54362	-0.185995	-0.648168	-0.0867364	-0.133264	-0.604742	-0.598539	-0.300763
artesunate	1.59487	-0.677503	-0.753248	-0.677503	-0.753248	-0.336647	0.761665	3.33702	1.10252	-0.753248	-0.223029	1.10252	1.59487	-0.147283	-0.677503	-0.601757	-0.0715376	0.269318	-0.753248	0.307191	-0.336647	-0.753248	-0.0715376	-0.715376	-0.753248	-0.753248	-0.260902
ambrisentan	-0.510919	0.0850425	-0.692967	-0.611307	-0.70127	-0.514599	0.92971	3.44239	-0.591258	-0.622157	0.783657	0.0898543	0.357997	-0.0564824	0.134765	-0.594985	0.972545	-0.703534	-0.631309	-0.418881	-0.504456	-0.678013	2.47898	-0.341278	-0.673389	-0.279337	-0.148804
darunavir	-0.201606	-0.101648	1.44572	-1.17993	-1.00599	-0.39365	0.836535	1.85342	-0.163826	-0.806859	0.900287	2.27372	1.58503	0.145491	-0.377121	-0.831258	0.390268	0.905009	-1.12641	-0.362954	-0.0803973	-1.00835	-0.421984	0.716901	-1.21062	-0.930429	-0.849361
deferoxamine	-0.0277761	-0.0983995	-0.802952	-0.695336	-0.702062	-0.0227315	1.82357	2.94513	-0.306907	-0.614623	1.16946	0.0848851	2.49617	-0.0664508	0.100019	-0.601171	0.258081	-0.740737	-0.794545	-0.43302	-0.147163	-0.760915	0.379149	-0.19929	-0.861805	-0.715514	-0.665069
coconut oil	-0.601133	-0.601133	-0.601133	-0.601133	-0.601133	0.253109	-0.174012	2.81584	-0.601133	2.38871	-0.601133	0.68023	0.68023	-0.174012	-0.601133	-0.601133	1.53447	-0.601133	-0.601133	1.53447	-0.601133	-0.601133	-0.601133	0.68023	-0.601133	-0.601133	-0.601133
crizanlizumab	1.16586	-0.479345	-0.589025	-0.589025	-0.589025	-0.589025	0.343259	2.53687	-0.369664	-0.589025	0.672301	-0.0406224	2.53687	-0.589025	2.37235	-0.589025	-0.534185	-0.589025	-0.589025	-0.259983	-0.589025	-0.589025	-0.205143	0.343259	-0.589025	-0.589025	-0.424504
cyproheptadine	-0.358428	-0.358428	-0.733043	-0.639389	-0.701825	-0.545736	0.609328	1.92048	-0.0462488	-0.514518	-0.0462488	0.328366	0.0161871	-0.264774	-0.295992	-0.733043	3.01311	-0.701825	-0.733043	2.23266	-0.545736	-0.733043	0.0161871	1.42099	-0.608171	-0.670607	-0.32721
antithrombin iii human	1.09937	-0.51603	-0.717955	-0.717955	-0.717955	-0.717955	0.897444	-0.11218	0.392632	0.190707	0.291669	3.62343	1.70514	0.392632	-0.717955	-0.717955	-0.51603	0.190707	-0.717955	-0.415068	-0.415068	-0.717955	1.09937	-0.616993	-0.717955	-0.51603	-0.314105
artemisinin	-0.603541	-0.603541	-0.603541	-0.603541	-0.603541	-0.603541	1.31359	0.355024	-0.603541	-0.603541	-0.603541	1.31359	3.23072	-0.603541	2.27216	-0.603541	0.355024	-0.603541	-0.603541	0.355024	0.355024	-0.603541	0.355024	-0.603541	-0.603541	-0.603541	0.355024
bicalutamide	-0.226042	0.40129	-1.10866	-1.01961	-1.0295	-0.805879	0.862389	2.4139	-0.0162715	-0.946385	-0.23	0.179646	2.40994	-0.156778	0.300363	0.694177	1.24433	-1.11856	-1.09481	0.0312237	0.529923	-0.392275	1.1533	0.185583	-1.04335	-0.944406	-0.273537
chlorpromazine	-0.472364	0.13453	-0.535771	-0.753166	-0.738069	-0.402918	0.23115	1.32114	-0.261008	-0.553887	-0.439151	1.30605	0.816908	-0.230814	-0.254969	-0.744107	2.82479	-0.611255	-0.722972	2.8731	-0.327434	-0.611255	0.216053	-0.390841	-0.620313	-0.659565	-0.39386
thalidomide	0.1112	0.0846941	-0.841911	-0.787085	-0.815587	-0.636039	0.764943	3.54367	-0.67725	-0.703574	1.32483	0.149869	0.814505	-0.241542	0.0211534	1.03454	1.46916	-0.844453	-0.849536	-0.410379	-0.322693	-0.802698	0.435621	-0.218668	-0.792168	-0.730987	-0.0796041
brequinar	-0.277555	-0.277555	-0.277555	-0.277555	-0.277555	-0.277555	-0.277555	3.46944	-0.277555	-0.277555	3.46944	-0.277555	-0.277555	-0.277555	-0.277555	-0.277555	-0.277555	-0.277555	-0.277555	-0.277555	-0.277555	-0.277555	-0.277555	-0.277555	-0.277555	-0.277555	-0.277555
eculizumab	0.336209	-0.512863	-0.834422	-0.791518	-0.841352	-0.632061	0.977186	2.76914	-0.472416	-0.689897	1.51005	0.829321	2.54435	-0.505176	0.382641	-0.616626	0.693238	-0.748677	-0.822011	-0.428315	0.0366995	-0.731415	0.422143	-0.392152	-0.801409	-0.393223	-0.287443
valsartan	-0.642287	0.752499	-0.971998	-0.805343	-0.908745	-0.435483	0.814426	2.35731	-0.716524	-0.815191	0.0981902	0.356126	2.71694	0.00255313	0.193259	-0.297236	1.64694	-0.949083	-0.966127	-0.0766078	0.0771689	-0.92863	0.51085	-0.100848	-0.978058	-0.566913	0.632811
sildenafil	-0.680381	-0.101185	-0.737516	-0.504398	-0.741659	0.828015	-0.121902	4.02799	-0.673403	-0.702406	-0.377263	0.912409	0.151777	-0.532965	-0.240096	0.934434	0.914153	-0.744494	-0.481719	0.132151	-0.52795	1.08883	-0.0414335	-0.416297	-0.684961	-0.579414	-0.100313
bemiparin	-0.0362022	-0.0362022	0.208163	-0.524932	-0.524932	-0.524932	0.208163	0.452528	-0.524932	-0.524932	-0.280567	1.91872	-0.524932	0.696892	-0.524932	-0.524932	-0.524932	2.89618	-0.524932	-0.524932	-0.524932	-0.524932	-0.524932	2.89618	-0.524932	-0.524932	-0.524932
disulfiram	-0.433513	-0.130564	-0.690561	-0.66302	-0.690561	-0.360071	0.392712	1.38418	0.475334	-0.626299	-0.461054	0.154025	1.43008	-0.0295809	-0.387612	-0.617119	3.20188	-0.65384	-0.690561	2.46745	-0.470234	-0.65384	-0.176465	-0.369251	-0.580398	-0.543676	-0.277448
calcifediol	-0.159077	0.222708	-0.159077	-0.827202	-0.827202	-0.827202	0.604494	1.08173	-0.827202	-0.731756	0.69994	3.75423	-0.731756	1.17717	0.604494	-0.827202	0.69994	-0.254524	-0.731756	-0.063631	0.604494	-0.827202	0.0318155	0.222708	-0.34997	-0.827202	-0.731756
captopril	-0.419037	1.26101	-0.859198	-0.921193	-0.8406	-0.530627	0.833252	2.35212	-0.369441	-0.555425	-0.264051	0.281501	2.74888	0.219506	-0.326045	-0.852999	1.15562	-0.939791	-0.815802	-0.344644	0.225706	-0.95219	0.783657	0.368293	-0.976988	-0.72281	0.461285
siltuximab	0.518069	-0.38641	-0.828132	-0.849166	-0.891235	-0.0919281	1.06496	2.81082	-0.807097	-0.0288249	0.202553	2.45323	0.812551	-0.260203	-0.00779051	-0.281238	1.52772	-0.912269	-0.8702	-0.617788	-0.323306	-0.912269	0.307725	0.202553	-0.912269	-0.765029	-0.155031
simvastatin	-0.591509	0.0998666	-0.815798	-0.753486	-0.79797	-0.561966	0.755077	2.01898	-0.379444	-0.55025	-0.0974267	0.148935	1.63271	-0.26297	3.2496	-0.634635	1.22488	-0.833626	-0.782859	0.275087	0.0513073	-0.727848	0.122958	0.0351775	-0.771144	-0.684382	-0.369257
thymalfasin	-0.215269	-0.602754	-0.602754	-0.602754	-0.602754	-0.602754	-0.215269	0.753442	0.753442	-0.602754	-0.602754	1.52841	1.72215	0.172215	-0.602754	-0.602754	0.172215	-0.602754	-0.602754	3.46584	-0.602754	-0.602754	1.33467	-0.602754	-0.602754	-0.409012	-0.0215269
selinexor	1.37122	-0.574702	-0.691045	-0.638536	-0.688986	-0.468654	3.24096	2.23196	-0.658098	-0.673542	0.290154	-0.0609364	0.623741	1.24664	-0.248322	-0.130949	0.845102	-0.691045	-0.691045	-0.0640252	-0.441885	-0.687956	-0.125801	-0.461447	-0.682809	-0.641625	-0.52837
acetaminophen	-0.316367	-0.116348	-0.737125	-0.871745	-0.894548	-0.665822	0.881086	1.46864	1.01281	-0.621026	-0.196448	3.25504	1.19732	-0.243791	-0.243443	-0.852993	1.09118	-0.691866	-0.888645	1.03608	-0.23372	-0.889108	0.152197	0.408934	-0.848826	-0.799168	-0.3923
enzalutamide	-0.604788	-0.454435	-0.757182	-0.631325	-0.742422	-0.479873	1.48429	3.74728	-0.686049	-0.714078	-0.106543	0.774926	0.645458	-0.0587279	0.86082	-0.0210416	1.5241	-0.759773	-0.591833	0.128919	-0.336037	-0.646557	-0.0306987	-0.163779	-0.70607	-0.585631	-0.0889556
alteplase	-0.535445	1.63133	-0.677707	-0.682267	-0.680443	-0.434219	0.508728	2.87613	-0.634846	-0.51447	-0.206234	0.416622	0.206876	-0.559155	-0.38315	-0.611136	2.84421	-0.651261	-0.395918	-0.462489	-0.452458	-0.655821	0.428477	0.0947068	-0.6695	-0.609312	0.808757
budesonide	-0.648319	-0.435745	-0.797529	-0.69533	-0.625835	-0.125061	1.33229	1.85964	-0.537944	-0.400998	0.473824	1.22396	0.414548	-0.398954	0.0732046	-0.621747	0.890795	-0.719858	-0.734166	0.234679	-0.589043	-0.750517	3.42737	-0.039214	-0.728034	-0.70555	-0.37647
cetylpyridinium	-0.19245	-0.19245	-0.19245	-0.19245	-0.19245	-0.19245	-0.19245	-0.19245	-0.19245	-0.19245	-0.19245	-0.19245	-0.19245	-0.19245	-0.19245	-0.19245	-0.19245	-0.19245	-0.19245	-0.19245	-0.19245	-0.19245	-0.19245	5.0037	-0.19245	-0.19245	-0.19245
iodine	-0.480118	-0.365676	-0.667387	-0.740214	-0.521733	1.54863	0.0192664	0.664304	-0.677791	3.95192	0.216939	0.861977	0.341785	-0.59456	-0.136791	-0.625771	-0.355272	-0.625771	-0.604964	-0.500925	0.227343	-0.698598	0.206535	1.09086	-0.719406	-0.521733	-0.292849
clarithromycin	-0.420422	-0.0420422	-0.964278	-0.809869	-0.998532	-0.574304	1.72918	2.5086	-0.293944	-0.0193816	0.850155	-0.0436232	1.41931	-0.305538	0.299448	-0.914741	1.16424	-0.944779	-1.0038	0.98243	-0.354021	-0.961116	1.35396	0.780065	-0.929496	-0.938455	-0.569034
tacrolimus	-0.0782864	-0.429149	-0.931306	-1.02588	-0.9945	-0.875571	0.555636	2.14582	-0.465793	0.391725	2.69043	1.90302	1.52517	-0.217073	-0.158048	-0.421798	0.216293	-0.846607	-1.01864	-0.250755	0.197313	-0.478849	-0.0277087	0.411912	-0.677978	-0.608969	-0.530414
human immunoglobulin g	0.194843	-0.346437	-0.747835	-0.699181	-0.528891	-0.437664	0.590159	3.88649	-0.601872	-0.352519	1.35038	0.0792885	1.08887	-0.334273	0.334724	-0.674854	1.20442	-0.717426	-0.778244	-0.4924	-0.4255	-0.693099	0.517178	0.109698	-0.59579	-0.735672	-0.194392
leflunomide	-0.479324	-0.461502	-0.632481	-0.565848	-0.620537	-0.514028	0.838232	3.62758	-0.433947	-0.180677	0.226877	0.641014	0.811287	-0.43926	2.50602	-0.46992	-0.0780245	-0.607699	-0.641603	-0.371123	-0.492115	-0.62665	-0.139767	0.394093	-0.434981	-0.410247	-0.445373
interleukin-7	-0.19245	-0.19245	-0.19245	-0.19245	-0.19245	-0.19245	-0.19245	5.0037	-0.19245	-0.19245	-0.19245	-0.19245	-0.19245	-0.19245	-0.19245	-0.19245	-0.19245	-0.19245	-0.19245	-0.19245	-0.19245	-0.19245	-0.19245	-0.19245	-0.19245	-0.19245	-0.19245
linagliptin	-0.651089	-0.0634246	-0.903748	-0.79707	-0.888776	-0.587457	2.66529	1.79689	-0.666062	-0.765254	0.260353	0.127473	2.27039	0.486809	0.273453	-0.411532	1.07635	-0.903748	-0.841987	-0.321698	0.166775	-0.791455	0.505525	0.896678	-0.87006	-0.731566	-0.331055
mefloquine	-0.23761	-0.137133	-0.488803	-0.142157	-0.52397	-0.212491	0.239657	1.13893	-0.45866	-0.423493	0.11406	-0.0266078	-0.297896	-0.408421	-0.312968	-0.328039	2.08844	-0.483779	-0.52397	4.12812	-0.49885	-0.528994	-0.207467	-0.10699	-0.358182	-0.52397	-0.478755
folic acid	0.407717	-0.0901698	0.576493	-1.11126	-1.11548	-0.917169	1.41193	1.55117	-0.579618	-0.972021	0.833875	1.61446	2.70306	-0.0395372	-0.29692	-0.900291	1.11235	0.0997025	-1.16611	-0.0564147	-0.389746	-0.896072	0.0195342	0.0870443	-0.887633	-0.748393	-0.250506
nitrogen	-0.373276	-0.373276	-0.373276	-0.373276	-0.373276	0.503111	0.0649175	3.13227	-0.373276	-0.373276	-0.373276	3.57046	-0.373276	-0.373276	-0.373276	0.0649175	-0.373276	-0.373276	0.503111	-0.373276	-0.373276	-0.373276	-0.373276	-0.373276	-0.373276	-0.373276	-0.373276
fondaparinux	0.774843	-0.181387	-0.885638	-0.893945	-0.887484	-0.713959	1.61478	1.98767	-0.611506	-0.840411	-0.4066	1.89352	1.32403	-0.638273	0.123204	-0.639196	1.30095	-0.799798	-0.737034	-0.599507	-0.201693	-0.813644	0.341032	0.316111	-0.876408	-0.707498	1.75784
estradiol	-0.744843	-0.319999	-0.910184	-0.827884	-0.82047	-0.690718	0.54081	1.89764	-0.701098	-0.890165	-0.236958	0.1953	1.06352	-0.60397	0.748413	3.34419	0.444424	-0.921306	-0.62992	0.387333	-0.592848	0.92191	-0.222871	-0.236217	-0.887941	0.692064	0.00178494
ofatumumab	1.1273	-0.213328	-0.853475	-0.757821	-0.84906	-0.698957	0.469496	2.34137	-0.4635	-0.541495	2.86085	-0.241288	0.969841	-0.0176047	-0.557683	0.762345	0.350296	-0.862305	-0.850532	-0.529723	-0.466444	-0.831401	1.13613	0.615185	-0.850532	-0.810799	-0.236874
fluoxetine	-0.599929	0.0494741	-0.0106873	-0.686896	-0.712246	-0.505805	0.349068	1.76383	-0.626249	-0.615333	-0.469175	1.52634	0.513662	-0.216521	-0.0983821	-0.699389	1.84134	-0.440792	-0.660454	3.35908	-0.55687	-0.583675	0.0563878	-0.291723	-0.63947	-0.664942	-0.380631
ledipasvir	-0.371068	-0.284763	-0.724653	-0.633505	-0.719369	-0.49392	1.89487	3.37614	-0.34685	-0.66741	0.384979	0.177584	0.472605	-0.314706	0.0102581	-0.295771	2.21191	-0.734781	-0.719809	0.551424	-0.312504	-0.69427	-0.126244	0.141917	-0.689427	-0.602682	-0.489957
progesterone	-0.674508	-0.276293	-0.568317	-0.895739	-0.957683	-0.718754	0.599781	1.49355	-0.568317	-0.886889	-0.541769	1.10419	0.670575	-0.842643	0.254661	3.19261	0.989147	1.5732	-0.807246	0.413947	-0.807246	0.396249	-0.347086	-0.267443	-0.895739	-0.329388	-0.30284
liothyronine	-0.784648	0.127399	-0.817663	-0.770204	-0.103708	-0.636079	1.08897	3.55274	-0.64227	-0.384338	-0.508145	0.42041	1.63166	-0.206881	0.323428	-0.675285	1.12405	-0.792902	-0.382274	0.977543	-0.710364	-0.691793	0.455489	0.352316	-0.720681	-0.757823	-0.468939
ketamine	-0.837523	0.352564	-1.01006	-0.92748	-0.914208	-0.678255	0.628333	2.22249	0.0797433	-0.505715	0.303898	1.34651	1.09287	-0.260914	-0.666457	-0.970247	1.33619	-0.917157	-0.970247	2.08239	0.54575	-1.02186	1.04125	0.333393	-0.731344	-0.933379	-0.0205366
plitidepsin	-0.19245	-0.19245	-0.19245	-0.19245	-0.19245	-0.19245	-0.19245	-0.19245	-0.19245	-0.19245	-0.19245	-0.19245	-0.19245	-0.19245	-0.19245	5.0037	-0.19245	-0.19245	-0.19245	-0.19245	-0.19245	-0.19245	-0.19245	-0.19245	-0.19245	-0.19245	-0.19245
prasugrel	-0.328535	1.46604	-0.888901	-0.800528	-0.887897	-0.576582	2.10675	2.01034	-0.740273	-0.731235	-0.34159	2.01737	0.431674	-0.653909	-0.281336	-0.58562	1.61567	-0.90296	-0.27531	-0.424942	-0.390798	-0.794502	0.487912	0.130402	-0.891913	-0.541434	0.772111
peginterferon lambda-1a	-0.571879	-0.571879	-0.662707	-0.662707	0.245572	-0.390223	0.245572	1.33551	2.69792	-0.662707	-0.11774	-0.481051	1.33551	-0.390223	-0.662707	-0.662707	2.51627	-0.662707	-0.662707	0.518055	-0.481051	-0.662707	-0.299396	1.51716	-0.571879	-0.571879	-0.662707
human interferon beta	1.56137	-0.54648	-0.54648	-0.54648	-0.54648	-0.54648	0.858754	2.26399	1.56137	-0.54648	0.858754	0.156137	-0.54648	-0.54648	-0.54648	2.96661	-0.54648	-0.54648	-0.54648	0.156137	-0.54648	-0.54648	-0.54648	-0.54648	-0.54648	-0.54648	-0.54648
ibuprofen	-0.558192	-0.395457	-0.824126	-0.702499	-0.865944	-0.555215	2.77434	2.77831	-0.534661	-0.249165	-0.124703	1.24593	1.01388	-0.232012	0.505543	-0.776638	0.780549	-0.836317	-0.565705	0.263424	-0.0942256	-0.805839	0.106784	0.597542	-0.752539	-0.71058	-0.482495
iloprost	-0.52697	0.445211	-0.720729	-0.686462	-0.742728	-0.58239	0.982491	3.15446	-0.614542	-0.688154	0.57255	0.555205	0.42152	-0.202064	-0.106876	-0.606927	1.02226	-0.669963	-0.669116	-0.430513	-0.493549	-0.6835	2.65102	-0.49101	-0.717768	-0.0379183	-0.133529
inosine pranobex	-0.0947191	0.189438	-0.663034	-0.663034	-0.663034	0.757753	0.189438	0.757753	1.32607	-0.663034	2.4627	1.04191	3.03101	-0.663034	-0.663034	-0.663034	0.189438	-0.663034	-0.663034	-0.0947191	0.189438	-0.663034	-0.663034	-0.663034	-0.663034	-0.663034	-0.663034
conestat alfa	-0.346944	-0.346944	-0.346944	-0.346944	-0.346944	-0.346944	-0.346944	-0.346944	-0.346944	-0.346944	2.77555	2.77555	-0.346944	-0.346944	-0.346944	-0.346944	-0.346944	-0.346944	-0.346944	-0.346944	-0.346944	-0.346944	2.77555	-0.346944	-0.346944	-0.346944	-0.346944
decitabine	1.58702	-0.0503361	-0.82695	-0.836658	-0.856073	-0.736345	1.17283	2.04005	-0.642504	-0.373925	2.51249	0.0596842	1.81354	-0.024449	-0.111818	0.0467406	0.237658	-0.878724	-0.878724	-0.548663	-0.406284	-0.843129	0.888072	-0.448351	-0.81077	-0.762232	-0.322151
dasatinib	0.0686872	-0.0947177	-0.877421	-0.814549	-0.87651	-0.532691	2.1808	2.91521	-0.73224	-0.738314	0.389119	0.414328	0.920336	-0.103526	0.172562	-0.136632	0.719269	-0.82032	-0.889874	-0.442484	-0.555774	-0.809082	1.83516	0.530351	-0.890785	-0.357137	-0.473768
clindamycin	-0.212775	-0.455572	-0.904492	-0.728718	-0.907021	-0.536504	2.4289	2.28727	-0.383491	0.15142	1.51336	0.16533	0.521938	-0.375904	0.346163	-0.780565	0.508028	-0.882995	-0.800798	-0.326586	-0.284855	-0.756538	0.3841	2.10138	-0.879201	-0.73757	-0.454307
clofazimine	0.079026	-0.0159459	-0.907416	-0.459148	-0.798515	-0.55412	1.64796	1.39344	0.0980204	-0.832705	1.17817	0.862861	3.04848	0.25884	-0.361644	-0.752928	0.645059	-0.899818	-0.934008	-0.212221	-0.492072	-0.911215	1.09459	0.237313	-0.923878	-0.87196	-0.616169
dexmedetomidine	-0.585784	2.82706	-0.778382	-0.762975	-0.747567	-0.670527	-0.0311011	1.41724	-0.470225	-0.524153	-0.215995	1.57902	2.08748	-0.346962	-0.524153	-0.724455	1.1553	-0.770679	-0.524153	-0.0233971	-0.431706	-0.778382	1.03204	0.0151225	-0.755271	-0.678231	0.230833
clavulanic acid	0.3689	-0.731365	-0.991954	-0.934045	-0.876137	-0.326004	1.3823	2.10616	0.947986	0.166219	2.0193	0.310991	1.58498	0.050402	-0.326004	-0.962999	0.0214477	-0.586593	-0.962999	-0.847182	-0.123324	-0.962999	0.455763	1.58498	-0.876137	-0.934045	-0.557639
citrulline	-0.538623	-0.729976	-0.729976	-0.729976	-0.729976	-0.729976	0.609494	2.71438	-0.538623	-0.729976	-0.729976	0.0354357	1.94896	0.0354357	-0.34727	-0.729976	0.800847	0.609494	1.94896	0.0354357	-0.729976	-0.729976	0.609494	1.37491	-0.729976	-0.729976	-0.538623
cetirizine	-0.619195	-0.268884	-0.709082	-0.752178	-0.833446	-0.495448	1.01662	3.12095	-0.520074	-0.223941	-0.0269295	1.81636	0.430507	-0.573637	1.05048	-0.774958	0.77343	-0.625968	-0.742943	0.535169	-0.598263	-0.782346	0.146687	1.6606	-0.733708	-0.655519	-0.61427
degarelix	-0.384915	0.0298985	-0.647223	-0.604522	-0.637056	-0.480485	0.483346	4.57455	-0.474384	-0.527253	0.0827669	0.432512	0.678553	-0.0860052	0.249506	-0.0717715	0.556549	-0.655357	-0.590288	-0.116506	-0.0189031	-0.498785	-0.187675	-0.00263589	-0.592322	-0.547587	0.0359987
adalimumab	-0.583817	-0.469364	-0.72658	-0.66082	-0.706106	-0.433894	1.5652	3.61291	-0.604608	-0.503816	0.750417	0.886038	0.316667	-0.453447	1.80337	-0.428598	0.304992	-0.672909	-0.55427	-0.296724	-0.532309	-0.621767	0.0585239	0.442569	-0.620761	-0.424954	-0.445946
dimethyl fumarate	-0.635126	-0.575465	-0.729252	-0.627161	-0.715386	-0.364883	2.77155	1.96278	-0.656558	-0.583464	0.109142	0.79035	0.0666128	-0.410979	0.375053	-0.499138	2.63232	-0.674756	-0.735085	0.183803	-0.515237	-0.660024	-0.302355	0.477411	-0.706087	-0.585864	0.607799
bardoxolone methyl	-0.262265	-0.262265	-0.262265	-0.262265	-0.262265	-0.262265	-0.262265	2.09812	-0.262265	-0.262265	4.45851	-0.262265	-0.262265	-0.262265	-0.262265	-0.262265	-0.262265	-0.262265	-0.262265	-0.262265	-0.262265	-0.262265	-0.262265	-0.262265	-0.262265	-0.262265	-0.262265
adenosine	-0.637637	3.23567	-0.610069	-0.651421	-0.651421	-0.499797	-0.361957	1.38861	-0.637637	-0.472229	0.0791303	0.175618	1.41618	-0.306822	0.465082	-0.596285	0.602922	-0.596285	-0.430877	-0.541149	-0.499797	-0.623853	2.36727	-0.279254	-0.651421	-0.541149	-0.141414
alisporivir	1.02127	-0.0817018	-0.964082	-0.522892	-0.0817018	-0.522892	0.580083	2.34484	1.46246	-0.964082	0.800678	-0.743487	-0.743487	0.359488	-0.964082	0.138893	0.359488	-0.964082	-0.964082	2.34484	0.359488	-0.964082	0.138893	-0.522892	-0.964082	-0.964082	1.02127
amoxicillin	-0.225408	-0.364976	-0.768849	-0.821187	-0.971222	-0.469651	2.00244	1.98935	-0.057927	0.00138921	0.689632	0.212485	1.1031	-0.445227	-0.0954358	-0.854334	0.754182	-0.837761	-0.855207	0.154041	-0.209707	-0.800252	0.305821	2.84595	-0.949415	-0.823804	-0.508032
amlodipine	-0.668832	0.379124	-0.948967	-0.871914	-0.958013	-0.577846	0.931074	2.59025	-0.722696	-0.727584	-0.206309	1.09027	1.59834	-0.0811118	0.44713	-0.701068	1.94513	-0.961757	-0.903317	0.660922	-0.158788	-0.906749	0.695029	0.304047	-0.955414	-0.868379	0.577422
ceftriaxone	0.519885	-0.00505276	-0.994131	-0.925919	-0.960766	-0.790235	0.826099	1.84113	0.499125	-0.0814209	1.21832	-0.355011	1.68098	-0.449174	-0.351304	-0.92147	0.856498	-0.940747	-0.976336	-0.306818	0.356769	-0.963732	0.952143	2.43428	-0.988199	-0.885139	-0.289765
almitrine	-0.424918	-0.424918	-0.424918	-0.424918	-0.424918	-0.424918	-0.424918	-0.424918	-0.424918	-0.424918	3.39935	-0.424918	-0.424918	-0.424918	-0.424918	-0.424918	-0.424918	-0.424918	-0.424918	-0.424918	0.849837	-0.424918	2.12459	2.12459	-0.424918	0.849837	-0.424918
amiodarone	-0.287216	2.3192	-0.905782	-0.866358	-0.274445	-0.242517	0.302753	2.22286	-0.136462	-0.865803	-0.0845443	0.560952	1.3572	-0.208924	-0.331915	-0.803613	1.0407	-0.884404	-0.915777	-0.281386	-0.14257	-0.881072	2.23063	-0.0442876	-0.8919	-0.832487	-0.152842
alprostadil	-0.390659	1.73554	-0.529324	-0.834388	-0.834388	-0.7327	0.210223	2.42887	-0.510836	-0.741944	0.136269	0.0530694	2.75242	-0.279727	-0.122573	-0.778922	0.459821	-0.640257	-0.760433	-0.640257	-0.298216	-0.344438	1.71705	-0.168795	-0.788166	-0.325949	0.228712
celecoxib	-0.692625	0.889058	-0.832333	-0.664976	-0.822295	-0.497801	1.29084	3.38318	-0.682405	-0.127041	0.0111159	0.634463	0.402773	-0.570894	1.83517	-0.641889	1.1828	-0.844561	-0.811071	0.0410468	-0.447155	-0.787802	-0.00321074	0.182306	-0.587867	-0.623364	-0.215465
diphenhydramine	-0.762935	-0.325358	-0.8178	-0.746878	-0.798062	-0.496308	0.785312	2.83972	-0.781335	-0.159092	0.101849	2.08533	0.720077	-0.555187	0.296885	-0.722456	1.63337	-0.786688	-0.689671	1.22824	-0.634138	-0.757248	0.450439	0.678594	-0.740521	-0.728478	-0.317664
ceftaroline fosamil	2.19722	-0.49334	-0.787028	-0.76808	-0.749133	-0.711237	0.596148	2.43407	-0.682816	-0.559656	1.51511	1.21195	0.908784	-0.199652	-0.408075	-0.720711	-0.275442	-0.673342	-0.663868	-0.607025	0.435093	-0.796502	0.245617	1.60985	-0.796502	-0.758606	-0.502814
cefditoren	-0.45874	-0.121379	-0.699712	-0.683647	-0.699712	-0.506934	3.34862	1.96705	-0.153508	-0.137443	1.74214	-0.0731841	0.697927	-0.153508	-0.522999	-0.667582	0.199918	-0.699712	-0.651517	-0.42661	-0.39448	-0.651517	-0.0249897	1.42084	-0.667582	-0.571193	-0.410545
theophylline	-0.692164	0.712324	-0.737097	-0.778179	-0.719124	-0.530404	0.504347	1.48389	-0.711421	-0.538107	0.310492	0.893341	1.64822	-0.0297178	-0.314724	-0.669055	1.03328	-0.775611	-0.789733	0.337452	-0.557364	-0.752503	3.38778	-0.13499	-0.63696	-0.584324	-0.359657
secukinumab	-0.639316	-0.537325	-0.702886	-0.609026	-0.687847	-0.434772	0.533326	3.34054	-0.598799	-0.502843	1.31607	0.802061	0.100311	-0.519648	1.87551	-0.562551	0.337339	-0.698151	-0.549317	-0.13138	-0.509014	-0.618437	0.344752	1.53202	-0.698151	-0.682627	-0.499836
tamoxifen	-0.370338	-0.430949	-0.901853	-0.866885	-0.886117	-0.29166	1.14961	2.16601	-0.428618	-0.81385	-0.0381411	0.0778364	0.98351	-0.448433	1.08433	3.10316	0.846551	-0.939735	-0.90535	-0.120316	-0.683885	-0.0900104	0.450829	0.0830816	-0.914674	-0.64542	-0.168689
quetiapine	-0.645392	-0.275665	-0.73908	-0.682901	-0.694737	-0.433415	0.719585	1.32868	-0.637366	-0.713598	-0.143635	1.51591	0.539354	1.8186	0.03924	-0.659086	1.86708	-0.712431	-0.761371	2.78906	-0.48407	-0.578734	-0.180858	-0.515196	-0.640486	-0.651036	-0.468447
quinine	0.879524	0.363573	-0.996661	-0.664978	-0.98996	-0.437156	0.963282	2.04544	-0.323245	-0.350047	-0.3735	1.99853	1.07384	-0.463959	0.246311	-0.765488	0.594746	-0.98996	-1.02011	2.44413	0.108948	-0.993311	-0.138977	-0.400302	-0.919603	-0.78559	-0.105473
tenofovir alafenamide	-0.167075	-0.943166	-0.700637	-0.89466	-0.943166	-0.700637	0.609016	2.54924	0.366487	0.463499	0.657521	2.25821	-0.312592	0.803038	-0.167075	1.04557	1.43361	-0.797649	-1.04018	-0.118569	0.657521	-1.04018	-0.603626	-0.652132	-0.991671	0.0754533	-0.846154
ramelteon	-0.443422	-0.306347	-0.545394	-0.490229	-0.535364	-0.403303	0.273718	2.69093	-0.368198	-0.465154	-0.438407	0.656528	-0.0288516	-0.401631	-0.291302	-0.506945	1.95708	-0.537035	-0.535364	3.23924	-0.420019	-0.373213	-0.145868	-0.170942	-0.476856	-0.466826	-0.466826
ramipril	-0.481121	0.635336	-0.910027	-0.946356	-1.03094	-0.576554	1.41723	2.28155	-0.677951	-0.694218	-0.136261	0.113166	1.75776	0.701488	0.0253243	-0.892675	1.79571	-0.935512	-1.02173	0.142989	0.668412	-1.00221	0.942239	0.544783	-1.03799	-0.874782	0.192332
tenecteplase	-0.502048	2.05595	-0.64684	-0.67442	-0.64684	-0.446889	0.221912	1.50436	-0.536522	-0.63305	0.1047	0.973452	0.263282	-0.515838	-0.550312	-0.557207	3.35907	-0.67442	-0.570997	-0.529627	-0.260728	-0.64684	0.84245	-0.502048	-0.653735	-0.550312	0.773501
tazobactam	0.749544	-0.575685	-0.551735	-0.799218	-0.863084	-0.719385	0.326429	1.33233	-0.15257	-0.392069	2.05881	0.342395	2.83319	-0.208453	-0.639552	-0.687451	-0.288286	-0.655518	-0.863084	-0.583668	0.302479	-0.743335	0.685677	1.89914	-0.863084	-0.583668	-0.360136
abatacept	-0.568675	-0.487252	-0.661253	-0.601494	-0.625674	-0.490614	0.555039	3.54879	-0.568408	-0.243361	0.651825	1.01303	0.582982	-0.47917	2.49708	-0.441988	-0.0308642	-0.648406	-0.544496	-0.409458	-0.529756	-0.637252	-0.0288827	0.407623	-0.459644	-0.368023	-0.431701
iodide	-0.788135	-0.628045	-0.763505	-0.751191	-0.529528	2.47524	0.123146	2.45061	-0.738876	-0.443326	-0.0985168	2.0196	0.110831	-0.492584	0.270921	-0.541843	1.89645	-0.701932	-0.32018	-0.0862022	0.233977	-0.504899	0.061573	-0.369438	-0.812764	-0.726562	-0.344809
omeprazole	-0.147692	-0.241926	-0.346454	-0.339704	-0.259291	-0.310121	0.556201	0.320786	-0.314467	-0.321965	-0.234268	0.0429654	-0.161869	-0.201105	-0.0620077	-0.253004	-0.114227	-0.350319	-0.339846	-0.10103	4.89297	-0.339775	-0.173909	-0.245417	-0.34665	-0.329142	-0.27874
aprotinin	-0.382407	-0.168803	-0.405815	-0.403674	-0.40553	-0.399035	-0.386475	2.43819	-0.392041	-0.38833	-0.371416	0.553295	-0.366777	-0.392469	-0.402675	-0.404388	-0.199277	-0.406457	-0.402532	3.55095	1.97515	-0.405601	-0.344225	-0.399606	-0.348864	-0.386332	-0.354859
bempegaldesleukin	0.63032	1.05579	-0.929722	-0.7879	-0.504256	-0.929722	2.19036	1.7649	-0.504256	-0.504256	1.19761	-0.504256	-0.07879	1.05579	-0.646078	-0.504256	0.913964	-0.929722	-0.929722	-0.7879	1.7649	-0.929722	0.488498	-0.504256	-0.929722	-0.929722	0.772142
berberine	0.845023	-0.693109	-0.693109	-0.693109	-0.693109	-0.693109	3.66493	1.10138	-0.180398	-0.693109	-0.436753	1.10138	1.10138	-0.436753	-0.693109	-0.436753	0.588668	0.0759571	-0.436753	-0.436753	0.588668	-0.180398	-0.693109	-0.693109	-0.693109	-0.693109	1.10138
bivalirudin	-0.223335	3.16841	-0.720446	-0.704911	-0.733392	-0.666075	0.185745	1.22657	-0.635005	-0.448589	-0.440821	1.34567	1.5295	-0.645362	-0.629827	-0.697144	0.610361	-0.733392	0.475727	-0.461534	-0.417519	-0.725624	0.519742	-0.552153	-0.725624	-0.539208	1.63824
brexanolone	-0.444896	-0.388235	-0.444896	-0.444896	-0.444896	-0.444896	-0.359904	1.7649	-0.444896	-0.444896	-0.416566	2.81313	-0.0765977	-0.331574	-0.331574	-0.444896	0.801653	-0.416566	-0.246582	3.29475	-0.274912	-0.218251	-0.444896	-0.359904	-0.444896	-0.444896	-0.359904
bucillamine	0.00454643	-0.609221	-0.793351	-0.793351	-0.793351	-0.793351	0.188677	1.53897	-0.179584	-0.731975	3.44164	-0.302337	1.47759	-0.302337	-0.118207	0.679691	0.250053	-0.793351	-0.670598	-0.793351	0.618314	-0.731975	0.925198	0.802444	-0.793351	-0.793351	0.0659232
calcium	-0.766149	-0.394311	-0.825306	-0.847278	-0.848968	-0.625865	1.51559	2.89815	-0.761079	-0.723895	0.19894	1.19783	0.986561	0.322322	1.23502	-0.47544	1.19445	-0.657978	-0.794882	0.0383732	-0.269238	-0.948688	1.24854	0.153305	-0.881081	-0.845588	-0.323324
candesartan	-0.710719	0.516849	-0.749752	-0.855701	-0.975191	-0.529889	1.06252	2.54182	-0.647787	-0.847735	-0.108486	1.06571	2.00013	0.153597	0.407714	-0.720278	1.74282	-0.811091	-1.00706	-0.0646725	0.179088	-0.962446	0.339206	-0.131587	-0.986344	-0.767278	0.866558
aprepitant	0.621604	-0.294499	-0.86141	-0.862462	-0.87298	-0.6784	2.37177	2.87768	-0.233496	-0.287137	-0.118851	0.336571	0.994987	0.125162	-0.394419	-0.455422	1.16012	-0.887705	-0.783578	-0.489079	-0.333415	-0.905585	1.14434	0.715212	-0.917155	-0.822494	-0.149353
ketotifen	-0.253813	-0.251271	-0.266525	-0.26144	-0.230932	0.616948	-0.176271	4.93007	-0.263983	-0.112712	-0.236016	-0.105085	-0.216949	-0.26144	-0.205508	-0.265254	-0.144491	-0.267796	-0.210593	-0.227118	-0.265254	-0.269067	-0.225847	-0.0555084	-0.266525	-0.253813	-0.253813
argatroban	0.205813	-0.0104575	-0.737369	-0.731361	-0.707331	-0.701323	1.20306	0.902687	-0.0765404	-0.569158	0.440107	0.223836	3.71421	-0.527105	-0.545128	-0.665278	0.656378	-0.725353	-0.581173	-0.449007	-0.214714	-0.743376	1.0709	-0.424977	-0.755391	-0.617218	1.36527
nitroglycerin	-0.569444	1.57868	-1.05184	-1.08895	-1.06421	-0.264336	0.984959	2.26312	-0.676644	-0.878675	0.0366496	0.79942	1.18699	-0.165382	0.0902498	-0.499351	2.06933	-1.02298	-0.874552	0.572651	-0.161258	-1.08071	0.354127	0.378866	-1.07658	-0.618921	0.778805
epoprostenol	-0.578825	-0.229814	-0.797717	-0.718876	-0.685726	-0.690816	0.97366	3.50104	-0.698638	-0.72049	1.88424	0.120563	0.646997	-0.232918	0.210454	-0.712047	0.370743	-0.788405	-0.122913	-0.46733	-0.682746	-0.74855	1.10341	0.0485508	-0.776734	0.922506	-0.129617
masitinib	0.0957402	-0.317857	-0.317857	-0.317857	-0.317857	-0.214458	0.0957402	-0.00765922	-0.00765922	-0.111059	-0.317857	-0.214458	-0.00765922	-0.111059	-0.317857	4.95551	-0.111059	-0.317857	-0.317857	-0.214458	-0.214458	-0.317857	-0.214458	-0.00765922	-0.317857	-0.317857	-0.214458
eltrombopag	0.312755	-0.305194	-0.799109	-0.716234	-0.779642	-0.446472	0.932373	3.64946	-0.325774	-0.710672	0.312755	0.472943	2.20887	-0.458152	0.175927	-0.0743673	0.796657	-0.718458	-0.801334	-0.403644	-0.426448	-0.760174	0.113075	0.139217	-0.789097	-0.464271	-0.134994
medical cannabis	-0.501524	-0.162233	-0.471049	-0.554348	-0.570601	-0.371497	-0.00579405	0.886114	-0.452764	-0.562475	-0.324768	1.76583	0.0917266	-0.36337	-0.276008	-0.481207	1.42451	-0.477144	-0.562475	3.99459	-0.422289	-0.552316	0.402574	-0.393845	-0.19474	-0.497461	-0.367433
edoxaban	0.127462	0.792496	-0.908248	-0.864639	-0.893711	-0.613888	2.82394	1.66104	-0.570279	-0.853737	-0.0760462	1.33397	0.356408	-0.602986	-0.268652	-0.152362	1.79913	-0.930052	-0.91915	-0.581182	0.247386	-0.766519	0.93059	-0.0760462	-0.93732	-0.646595	0.588988
melphalan	1.40287	0.0349444	-0.944726	-0.997176	-0.967635	-0.268904	1.39925	1.74047	-0.371996	-0.187516	2.7738	-0.127229	0.94227	-0.176062	-0.317134	1.01883	0.395463	-1.02913	-1.01586	-0.660169	-0.1212	-0.961606	0.884394	-0.400933	-1.00441	-0.73372	-0.306885
furosemide	-0.307913	0.855722	-0.960183	-0.938254	-0.952251	-0.795715	0.876718	2.31073	-0.596955	-0.837474	0.0945071	0.328027	2.18032	1.33373	-0.179838	-0.852171	1.21685	-0.92519	-0.971614	-0.105653	0.795767	-0.989343	0.767306	0.386815	-0.982578	-0.804114	0.0527487
isoflurane	-0.491	1.28793	-0.151205	-0.820801	-0.670892	-0.69088	1.23296	2.51719	-0.476009	-0.795816	0.0736593	1.68269	1.95752	-0.0862443	-0.620922	-0.835792	1.10304	-0.446027	-0.830795	-0.396057	-0.610928	-0.845786	0.0536713	-0.735852	-0.820801	-0.610928	1.02808
itraconazole	-0.109791	0.17591	-0.82652	-0.798446	-0.595317	-0.639906	0.909154	3.52835	-0.0866705	-0.585408	1.42441	0.222151	1.56478	-0.195666	0.154441	-0.664678	0.758872	-0.772022	-0.881018	-0.337691	-0.255118	-0.84964	0.853005	0.15279	-0.91735	-0.71257	-0.516048
nicotinamide	-0.409531	-0.51847	-0.51847	-0.545705	-0.532087	-0.532087	1.56499	1.25179	0.0670783	-0.532087	-0.218887	0.707096	-0.368679	-0.286974	-0.450383	-0.273357	3.8391	-0.464	-0.545705	-0.368679	-0.477618	-0.532087	1.55138	0.107931	-0.51847	-0.51847	-0.477618
losmapimod	5.0037	-0.19245	-0.19245	-0.19245	-0.19245	-0.19245	-0.19245	-0.19245	-0.19245	-0.19245	-0.19245	-0.19245	-0.19245	-0.19245	-0.19245	-0.19245	-0.19245	-0.19245	-0.19245	-0.19245	-0.19245	-0.19245	-0.19245	-0.19245	-0.19245	-0.19245	-0.19245
methotrexate	0.507771	-0.400577	-0.856941	-0.924359	-0.945448	-0.686842	1.29627	2.47417	-0.372919	-0.560996	2.43187	0.151784	1.18909	-0.382484	0.689971	0.369825	1.05702	-0.92021	-0.929775	-0.526077	-0.421667	-0.88218	0.738719	0.0501394	-0.940723	-0.74504	-0.460389
nicorandil	-0.169464	1.84323	-0.93429	-0.880618	-0.853782	-0.880618	1.89691	1.5212	-0.39757	-0.773274	-0.169464	1.70905	0.689287	0.0988956	-0.518332	-0.813528	1.60171	-0.93429	-0.907454	-0.290226	0.286748	-0.880618	0.192822	0.192822	-0.907454	-0.920872	1.19917
modafinil	-0.634765	-0.077696	-0.523351	-0.680936	-0.760231	-0.435023	0.694171	2.81806	-0.70603	-0.500265	-0.198143	0.812611	0.46231	-0.406919	-0.0134574	-0.723093	2.17166	-0.511306	-0.663873	2.4527	-0.598631	-0.685955	0.0517849	0.31978	-0.590601	-0.636772	-0.436027
nebivolol	-0.733064	0.751347	-0.888857	-0.771575	-0.841594	-0.375965	1.08744	2.72414	-0.738316	-0.593025	-0.382967	0.998166	1.6511	-0.447735	0.189441	-0.776826	2.09747	-0.890608	-0.768074	0.499277	-0.435482	-0.796082	0.445012	0.411753	-0.839844	-0.712058	0.136927
moxifloxacin	-0.675866	0.0317681	-0.912042	-0.685992	-0.906383	-0.109699	1.16738	2.07724	-0.550481	0.333168	-0.0831927	0.0826963	0.440981	-0.59724	0.981832	-0.884046	2.77534	-0.917998	-0.91502	1.04021	-0.614812	-0.867368	0.548496	1.27549	-0.759853	-0.851583	-0.423012
propranolol	-0.583143	1.36064	-0.655766	-0.778883	-0.737466	-0.50655	0.443215	1.95694	-0.664276	-0.663142	-0.48499	2.35125	0.720088	-0.179749	-0.322724	-0.767536	2.12091	-0.566123	-0.806684	1.46674	-0.571229	-0.814627	0.27017	-0.187125	-0.813493	-0.795337	0.208894
montmorillonite	1.34715	-0.3849	-0.3849	-0.3849	-0.3849	-0.3849	3.0792	-0.3849	-0.3849	1.34715	-0.3849	-0.3849	-0.3849	-0.3849	-0.3849	3.0792	-0.3849	-0.3849	-0.3849	-0.3849	-0.3849	-0.3849	-0.3849	-0.3849	-0.3849	-0.3849	-0.3849
mometasone furoate	-0.600038	-0.39994	-0.675938	-0.489639	0.0623549	0.110654	-0.0618438	2.80163	-0.627638	-0.544839	0.00715548	0.50395	0.57295	-0.282642	-0.110143	-0.724237	0.50395	-0.689737	-0.46894	0.221053	-0.496539	-0.600038	-0.0273442	3.53992	-0.620738	-0.669038	-0.234342
molgramostim	2.35309	2.35309	-0.409233	-0.409233	-0.409233	-0.409233	-0.409233	-0.409233	-0.409233	-0.409233	-0.409233	-0.409233	-0.409233	-0.409233	-0.409233	2.35309	2.35309	-0.409233	-0.409233	-0.409233	-0.409233	-0.409233	-0.409233	-0.409233	-0.409233	-0.409233	-0.409233
lucinactant	-0.387706	0.0484633	0.0484633	-0.387706	-0.387706	-0.387706	-0.387706	1.79314	0.0484633	-0.387706	-0.387706	-0.387706	0.484633	-0.387706	-0.387706	-0.387706	0.484633	-0.387706	-0.387706	-0.387706	0.0484633	-0.387706	4.41016	-0.387706	-0.387706	-0.387706	-0.387706
escin	-0.290383	2.06172	-0.290383	-0.290383	-0.290383	-0.290383	-0.290383	-0.290383	-0.290383	-0.290383	-0.290383	0.493652	-0.290383	-0.290383	-0.290383	-0.290383	-0.290383	-0.290383	-0.290383	4.41383	-0.290383	-0.290383	-0.290383	-0.290383	-0.290383	-0.290383	-0.290383
arginine	-0.746401	0.686031	-0.943978	-0.943978	-0.746401	-0.548824	1.22937	1.62452	-0.647613	-0.697007	-0.697007	1.72331	0.883607	-0.351248	-0.0548824	-0.943978	0.883607	1.13058	-0.84519	-0.697007	2.31604	-0.894584	0.488454	-0.697007	-0.943978	-0.450036	0.883607
lenalidomide	0.267209	-0.240827	-0.917428	-0.79751	-0.891065	-0.567006	1.59671	2.862	-0.760823	-0.701773	1.53061	0.162261	1.81748	-0.218302	0.275815	0.482339	0.919952	-0.921428	-0.912559	-0.433795	-0.354018	-0.858762	0.226301	0.411329	-0.902196	-0.888034	-0.186484
aspartic acid	-0.556349	-0.556349	-0.556349	-0.556349	-0.556349	-0.556349	-0.556349	2.78174	1.66905	1.66905	-0.556349	1.1127	1.66905	1.66905	-0.556349	-0.556349	0	-0.556349	-0.556349	-0.556349	-0.556349	-0.556349	-0.556349	0	-0.556349	-0.556349	-0.556349
atovaquone	0.00735057	-0.588045	-0.865897	-0.892359	-0.918821	-0.455735	1.47599	3.57973	-0.25727	-0.640969	0.840905	1.31722	0.563053	-0.468966	-0.0852666	-0.111729	0.77475	-0.892359	-0.402811	-0.310194	-0.376349	-0.865897	0.245509	0.814443	-0.78651	0.12643	-0.826204
diosmin	-0.41971	-0.0517824	-0.861223	-0.566881	-0.787638	-0.640467	0.426523	3.11239	0.0953886	-0.842827	0.536902	1.08879	1.34634	-0.254143	1.27276	-0.769241	0.941622	-0.82443	-0.861223	-0.033386	-0.732448	-0.861223	1.47512	0.371334	-0.861223	-0.861223	-0.438106
dronabinol	-0.582762	-0.433879	-0.708138	-0.794333	-0.786497	-0.708138	2.0893	2.26952	-0.762989	-0.68463	0.396731	1.85422	0.984427	0.185161	-0.0264101	-0.27716	1.66615	-0.794333	-0.692466	1.32137	-0.504403	-0.755153	0.153817	-0.739481	-0.668958	-0.488731	-0.512239
omega-3 fatty acids	-0.451269	0.0199456	-0.855167	-0.855167	-0.518585	-0.720534	2.44333	1.9048	-0.316636	-0.451269	-0.24932	0.895058	-0.0473707	0.289211	1.02969	-0.78785	2.77992	-0.0473707	-0.78785	-0.383952	-0.24932	-0.855167	0.49116	-0.24932	-0.855167	-0.585901	-0.585901
interferon alfa	0.949831	-0.44038	-1.00551	-1.00551	-0.44038	-0.327355	0.972436	2.47567	-0.34996	-0.835969	1.65059	-0.372565	1.48105	0.610755	-0.248237	0.124746	1.56017	-1.03941	-1.11853	1.02895	-0.44038	-1.06202	0.181259	-0.191724	-1.05072	-0.903784	-0.203027
dutasteride	-0.594597	-0.283351	-0.88529	-0.85299	-0.889694	-0.45806	0.844182	2.89224	-0.684154	-0.841245	-0.481551	0.214349	1.33307	-0.729667	0.0836841	-0.283351	0.720858	-0.923461	-0.61662	0.441911	0.832436	2.30498	-0.111579	0.898503	-0.898503	-0.593129	-0.438974
lactose	-0.615124	-0.502142	-0.596293	-0.539802	-0.615124	0.0251071	0.947793	1.88931	-0.520972	3.73468	-0.426821	0.533526	-0.40799	-0.163196	-0.0125535	-0.464481	0.401713	-0.615124	-0.539802	-0.0502142	-0.596293	-0.558633	-0.106705	1.5127	-0.596293	-0.558633	-0.558633
lanadelumab	-0.635454	-0.501774	3.3955	-0.578897	-0.635454	-0.58918	0.15634	2.79394	-0.614888	-0.491491	0.449407	1.22063	-0.131585	-0.52234	-0.0133299	-0.393802	0.547096	-0.620029	-0.290972	-0.270406	-0.563472	-0.584038	0.0895005	0.12035	-0.532623	-0.321821	-0.481208
indomethacin	-0.295261	0.185861	-0.723897	-0.878439	-1.00382	-0.55186	3.29129	1.52426	-0.513953	-0.137803	-0.0444943	0.486198	1.59424	0.0692254	-0.201953	-0.974664	1.36097	-0.365242	-1.02423	0.0225712	0.398721	-1.04173	0.451207	0.273338	-1.01257	-0.642252	-0.245691
etoposide	1.91782	-0.0465455	-0.840051	-0.82461	-0.86792	-0.78808	1.2953	1.49301	-0.436331	-0.713888	2.41569	-0.0970105	1.5593	0.00391948	-0.537638	0.656951	0.742064	-0.861894	-0.933825	-0.5817	-0.237861	-0.882607	0.955975	-0.547806	-0.92441	-0.710499	-0.207356
icosapent	-0.701305	-0.185089	-0.728764	-0.588726	-0.71778	-0.489876	2.558	0.92148	-0.687576	-0.616185	-0.506351	2.3548	1.02308	-0.445943	0.913243	-0.635405	0.421739	-0.726018	2.17907	-0.377297	-0.594218	-0.572251	-0.0477978	-0.0368145	-0.709543	-0.393772	-0.610693
icatibant	-0.710668	-0.531023	2.57195	-0.707946	-0.746053	-0.629011	0.862591	3.13402	-0.668479	-0.569129	0.565904	1.53354	-0.201673	-0.545993	-0.0751043	-0.535106	0.323654	-0.643982	-0.352738	-0.279247	-0.615402	-0.64126	0.631229	0.0188013	-0.680727	-0.223448	-0.284691
levofloxacin	-0.577777	-0.278673	-0.753483	-0.620088	-0.741656	-0.460964	0.263689	1.3895	-0.569851	-0.232704	-0.0587044	1.46157	0.0534748	-0.45816	3.48981	-0.705807	1.8064	-0.751288	-0.732755	0.6818	-0.484497	-0.70849	-0.0793112	0.287222	-0.579971	-0.686907	0.0476219
ibudilast	-0.592871	-0.659848	-0.659848	-0.659848	-0.659848	0.143877	-0.659848	1.95226	-0.425428	-0.659848	3.39226	0.210854	1.01458	0.98109	-0.626359	-0.659848	0.210854	-0.659848	-0.659848	0.143877	-0.659848	-0.659848	-0.626359	0.947601	1.04807	-0.659848	0.143877
hypochlorous acid	-0.298429	-0.298429	-0.298429	-0.298429	-0.298429	4.73757	-0.298429	0.70877	-0.298429	-0.298429	-0.298429	0.70877	-0.298429	-0.298429	-0.298429	-0.298429	-0.298429	-0.298429	0.70877	-0.298429	-0.298429	-0.298429	-0.298429	-0.298429	-0.298429	-0.298429	-0.298429
hypochlorite	-0.335779	1.32052	-0.335779	-0.335779	-0.335779	-0.335779	-0.335779	0.361608	-0.335779	-0.335779	-0.335779	0.971823	-0.335779	-0.335779	-0.335779	-0.335779	-0.335779	-0.335779	-0.335779	4.54593	-0.335779	-0.335779	0.187262	-0.335779	-0.335779	-0.335779	-0.335779
glatiramer	-0.494125	-0.309664	-0.527581	-0.499202	-0.547238	-0.302374	0.153769	4.26465	-0.492173	-0.222445	-0.10177	0.407225	-0.0940895	-0.473818	0.1621	-0.346895	2.06569	-0.438279	-0.492043	-0.0480066	-0.419013	-0.509617	0.028668	0.336017	-0.481759	-0.368634	-0.249391
licorice	-0.591289	-0.0555574	-0.591289	-0.591289	0.158735	-0.591289	0.265882	1.2302	-0.591289	-0.26985	-0.591289	-0.162704	1.33735	4.12315	0.694467	-0.591289	-0.162704	-0.591289	-0.591289	-0.0555574	-0.26985	-0.591289	0.480174	-0.591289	-0.591289	-0.591289	0.373028
isavuconazonium	-0.119722	-0.23505	-0.508543	-0.498658	-0.508543	-0.327313	0.506347	1.43886	-0.277887	-0.366854	0.43715	4.49341	0.417379	-0.211985	-0.340493	-0.363559	-0.106541	-0.505248	-0.406395	-0.324018	-0.363559	-0.505248	0.285575	-0.307542	-0.488773	-0.39651	-0.416281
thimerosal	-0.347927	-0.347927	-0.347927	-0.347927	-0.347927	-0.264794	-0.264794	0.40027	-0.347927	4.80631	-0.181661	-0.015395	-0.264794	-0.264794	-0.015395	-0.347927	-0.181661	-0.347927	-0.347927	0.732801	-0.347927	-0.347927	-0.347927	0.40027	-0.347927	-0.347927	-0.015395
trimetazidine	-0.611635	3.72706	-0.774336	-0.720102	-0.665869	-0.530284	0.500155	1.47636	-0.0150649	-0.638752	-0.421817	0.0120519	1.01537	0.473038	-0.611635	-0.584518	1.20519	-0.530284	-0.774336	-0.0692985	-0.286233	-0.720102	0.961141	0.0120519	-0.665869	-0.774336	0.0120519
trastuzumab	0.335792	0.342838	-0.900077	-0.822008	-0.89444	-0.640925	2.0584	3.07866	-0.598086	-0.763103	0.510532	-0.1439	1.1458	-0.209146	0.253212	0.272378	0.993043	-0.84836	-0.909237	-0.452938	-0.589489	-0.773249	0.903699	0.723744	-0.90811	-0.822008	-0.34302
sorbitol	-0.521478	0.529261	-0.31133	-0.521478	-0.521478	-0.521478	4.52207	0.108965	-0.101182	-0.101182	0.108965	-0.31133	0.949556	0.949556	-0.31133	-0.521478	-0.101182	-0.521478	-0.521478	-0.31133	-0.31133	-0.521478	0.319113	-0.31133	-0.521478	-0.521478	-0.101182
recombinant human thrombopoietin	2.19588	0.343106	-0.58328	-0.58328	-0.58328	-0.58328	-0.58328	0.343106	-0.58328	-0.58328	0.343106	3.12226	-0.58328	-0.58328	-0.58328	-0.58328	1.26949	-0.58328	-0.58328	-0.58328	1.26949	-0.58328	1.26949	-0.58328	-0.58328	-0.58328	0.343106
sulfur hexafluoride	-0.763655	1.10834	-0.763655	-0.736912	-0.763655	0.840912	0.359542	3.19428	-0.763655	1.18857	-0.736912	0.0118857	0.840912	-0.763655	-0.255542	-0.763655	1.72342	-0.763655	-0.148571	-0.496227	-0.683427	-0.763655	0.894398	0.386285	-0.763655	-0.736912	0.118857
sulodexide	1.37804	0.636596	-0.778894	-0.778894	-0.172255	-0.71149	-0.778894	1.51285	-0.778894	-0.778894	-0.576681	-0.441872	0.569192	1.78247	-0.23966	0.501787	1.04102	-0.778894	-0.778894	0.434383	-0.778894	-0.778894	-0.104851	-0.778894	-0.778894	0.0299575	2.92834
tirofiban	0.765135	3.03065	-0.636651	-0.629571	-0.629571	-0.597712	0.36159	1.50851	-0.608332	-0.541074	-0.495056	0.230615	0.35805	-0.615411	-0.580013	-0.633111	1.54744	-0.636651	-0.558774	-0.604792	-0.381781	-0.633111	0.152738	-0.39948	-0.636651	-0.431339	2.29435
tetracycline	-0.613212	-0.334278	-0.825733	-0.792527	-0.799168	0.236873	1.18658	3.41141	-0.679625	0.442752	0.409546	0.914284	0.502524	-0.360843	0.489241	-0.719473	0.768175	-0.799168	-0.825733	0.628708	-0.613212	-0.805809	-0.101833	1.59169	-0.772603	-0.819092	-0.719473
piperacillin	0.845605	-0.348408	-0.96208	-0.967962	-0.971883	-0.740531	0.898542	1.74161	0.0672418	-0.015104	1.68083	-0.0876467	2.32783	-0.117056	-0.477809	-0.816995	0.265264	-0.975805	-0.907183	-0.654264	0.76326	-0.916986	0.975006	1.55927	-0.952277	-0.807192	-0.405266
verapamil	-0.689186	2.12423	-0.888137	-0.854725	-0.87219	-0.662608	0.629815	2.10448	-0.67248	-0.81372	-0.453026	1.71418	1.24717	0.0557423	-0.208513	-0.805367	1.36259	-0.831945	-0.757528	1.12492	-0.257112	-0.820554	0.464276	-0.0543642	-0.868394	-0.794736	0.477185
tramadol	-0.657561	-0.101327	-0.743026	-0.692502	-0.734527	-0.499851	0.866651	2.28509	-0.648589	-0.080079	-0.342141	1.53574	0.129571	-0.414858	0.299085	-0.740665	2.29454	-0.754358	-0.709029	2.44894	-0.514016	-0.714695	0.134293	-0.0319162	-0.55368	-0.665588	-0.395498
pertuzumab	0.0480049	0.0151081	-0.879177	-0.84628	-0.877659	-0.668638	2.32496	2.59371	-0.622076	-0.684833	0.828923	0.195787	1.70094	-0.156461	-0.101296	-0.053722	0.986321	-0.84375	-0.872598	-0.53199	-0.604869	-0.745566	0.946339	0.753513	-0.890817	-0.841725	-0.17215
voclosporin	0.954097	0.173472	-0.607153	-0.607153	-0.607153	-0.607153	0.173472	-0.607153	-0.607153	-0.607153	3.29597	-0.607153	-0.607153	-0.607153	1.73472	0.173472	0.954097	-0.607153	-0.607153	-0.607153	0.954097	-0.607153	1.73472	-0.607153	-0.607153	-0.607153	0.173472
pentaglobin	2.00219	-0.58231	-0.66846	-0.66846	-0.66846	-0.66846	1.35606	1.48529	-0.280785	-0.453085	3.07906	0.0207398	0.839165	-0.66846	-0.66846	-0.58231	-0.66846	-0.66846	-0.66846	-0.66846	-0.32386	-0.66846	0.322265	1.05454	-0.66846	-0.194635	0.27919
pacritinib	-0.19245	-0.19245	-0.19245	-0.19245	-0.19245	-0.19245	-0.19245	-0.19245	-0.19245	-0.19245	-0.19245	-0.19245	-0.19245	-0.19245	-0.19245	5.0037	-0.19245	-0.19245	-0.19245	-0.19245	-0.19245	-0.19245	-0.19245	-0.19245	-0.19245	-0.19245	-0.19245
xylitol	-0.438854	-0.438854	-0.438854	-0.438854	-0.438854	-0.438854	-0.438854	-0.438854	-0.438854	1.53599	-0.438854	0.219427	-0.438854	0.219427	-0.438854	-0.438854	4.16911	-0.438854	-0.438854	0.219427	0.219427	-0.438854	1.53599	0.219427	-0.438854	-0.438854	-0.438854
zanubrutinib	-0.228325	-0.568822	-0.604663	-0.568822	-0.604663	-0.586742	0.434747	0.685639	-0.497138	-0.604663	2.92575	0.345143	0.29138	-0.282088	-0.443375	-0.353771	-0.156642	-0.604663	-0.604663	-0.568822	0.649797	-0.604663	3.33793	-0.0849582	-0.604663	0.398905	-0.497138
ozanimod	-0.519376	-0.426332	-0.625713	-0.532668	-0.612421	-0.167136	1.06903	2.797	-0.599129	-0.51273	-0.246888	-0.153844	0.956046	-0.419686	0.776603	-0.612421	3.20241	-0.605775	-0.592483	0.610452	-0.386455	-0.585837	-0.0740911	-0.187074	-0.585837	-0.625713	-0.339933
valproic acid	-0.0867757	-0.371287	0.24312	-0.7717	-0.746568	-0.486701	0.290457	1.63664	-0.370799	-0.771212	-0.268316	0.913648	1.52244	-0.0609111	-0.290765	-0.708503	3.43789	-0.633593	-0.752912	1.45363	-0.500854	-0.726803	-0.123377	0.186511	-0.753888	-0.678734	-0.580644
vitamin a	-0.441988	-0.38202	-0.461977	-0.506954	-0.491961	-0.157139	1.83181	-0.0072184	-0.426996	-0.481967	-0.377022	0.652432	-0.152142	-0.0072184	-0.277075	-0.491961	4.04563	-0.372025	-0.496959	-0.107165	-0.297065	-0.496959	1.55695	-0.257086	-0.506954	-0.446985	-0.441988
propofol	-0.619137	2.14775	-0.988724	-1.01214	-0.99625	-0.777173	-0.0772992	1.69287	-0.379156	-0.0480333	-0.090678	1.12846	1.95376	0.3157	-0.0781354	-0.992905	1.54654	-0.880022	-0.802258	-0.100712	-0.00873333	-1.00127	1.31325	0.0824092	-0.984543	-0.726167	0.382594
prazosin	-0.719929	0.121834	-0.919294	-0.830687	-0.897142	-0.454109	0.697777	2.11548	-0.60917	-0.564867	-0.60917	1.40663	1.39555	-0.0332275	-0.143986	-0.775308	2.87971	-0.675625	-0.753156	0.753156	-0.0996824	-0.60917	0.254744	0.0332275	-0.930369	-0.775308	0.74208
ulinastatin	-0.173155	3.62544	-0.757555	-0.757555	-0.757555	-0.757555	-0.173155	0.995644	0.119044	1.58004	-0.465355	-0.173155	1.28784	-0.465355	-0.465355	-0.757555	0.995644	-0.465355	-0.757555	-0.173155	-0.465355	-0.757555	0.411244	0.703444	-0.757555	-0.465355	-0.173155
poractant alfa	-0.208139	0.504871	-0.376808	-0.484143	-0.468809	-0.484143	-0.261806	1.10288	-0.415142	-0.453476	0.0678652	1.49389	0.00653096	-0.116137	-0.484143	-0.484143	-0.261806	-0.215806	-0.146805	-0.484143	-0.353808	-0.476476	4.38426	-0.384475	-0.468809	-0.399808	-0.131471
regadenoson	-0.668993	1.54103	-0.686452	-0.674813	-0.676268	-0.424567	1.40281	2.25103	-0.677723	-0.487128	-0.64717	0.0933842	0.812114	-0.652989	0.212688	-0.684997	3.04105	-0.690817	-0.238337	-0.289259	-0.577333	-0.652989	0.503671	-0.0841159	-0.671903	-0.658809	0.286888
vitamin e	0.137142	-0.682568	-0.965226	-0.894561	-0.979359	-0.173783	1.60697	2.44081	-0.654302	-0.456441	0.532863	0.801389	1.25364	-0.611903	1.25364	-0.724966	1.91789	-0.541238	-0.823897	0.137142	-0.696701	-0.922827	0.730724	0.589395	-0.908694	-0.724966	-0.640169
semaglutide	-0.559145	-0.406368	-0.584894	-0.512797	-0.553423	-0.127134	4.25534	1.04015	-0.470454	-0.516802	-0.209531	1.12026	1.10081	0.422178	-0.166616	-0.476176	0.458226	-0.585466	-0.463588	-0.219259	-0.295361	-0.541979	-0.137434	-0.0727753	-0.547701	-0.495631	-0.454433
pyridostigmine	-0.709723	-0.232664	-0.744071	-0.854749	-0.770786	-0.144885	1.58398	2.85486	-0.698273	-0.62576	0.324542	1.55345	0.28256	-0.293727	0.587878	-0.751704	2.31292	-0.709723	-0.31281	0.0688379	-0.610495	-0.828034	0.515365	0.0268567	-0.709723	-0.602862	-0.511266
salbutamol	-0.594981	-0.0509715	-0.567009	-0.662115	-0.646875	-0.546561	0.0975703	2.00392	-0.67504	-0.427534	0.372855	1.17652	0.785299	-0.296548	-0.129293	-0.611958	0.18303	-0.597875	0.239167	0.0101814	-0.596332	-0.678898	3.85741	-0.260087	-0.530356	-0.540773	-0.312752
selenium	-0.751799	-0.624933	-0.582644	-0.582644	-0.794088	0.89746	0.178552	2.88503	0.0939749	-0.328912	1.1089	1.53179	0.00939749	-0.286623	-0.624933	-0.624933	0.432285	-0.159757	-0.667222	-0.0751799	-0.371201	-0.41349	-0.540356	2.6313	-0.836377	-0.751799	-0.751799
resveratrol	-0.517214	-0.517214	-0.517214	-0.517214	-0.517214	-0.517214	0.585268	0.585268	3.89272	-0.517214	-0.517214	0.952763	-0.14972	1.68775	-0.517214	0.217774	-0.517214	-0.517214	-0.14972	-0.517214	1.32026	-0.14972	-0.517214	-0.517214	-0.517214	-0.517214	-0.517214
tafenoquine	-0.388053	-0.337761	-0.388053	0.0813359	-0.320998	-0.320998	0.0142804	0.584253	-0.388053	-0.354525	-0.253942	-0.00248354	-0.153359	-0.320998	-0.337761	-0.388053	1.59009	-0.388053	-0.388053	4.5573	-0.337761	-0.388053	-0.320998	-0.220414	-0.086303	-0.388053	-0.354525
sacubitril	-0.714003	1.07631	-0.818536	-0.634367	-0.78133	-0.592032	0.22484	2.99614	-0.733772	-0.718945	-0.0731876	1.18149	1.88758	-0.0193822	-0.127366	-0.674465	1.24751	-0.827115	-0.771072	-0.125687	-0.138183	-0.770606	1.26262	-0.254559	-0.821241	-0.827115	0.54646
rosuvastatin	-0.729686	0.270891	-0.857986	-0.763114	-0.831743	-0.496829	1.12744	2.29954	-0.521718	-0.643978	-0.241061	1.12526	1.66293	-0.157645	2.59498	-0.614403	1.17618	-0.885687	-0.794148	-0.00174724	-0.250642	-0.771237	0.136655	-0.121716	-0.793627	-0.708858	-0.208048
sirukumab	-0.440449	-0.418335	-0.440449	-0.440449	-0.440449	-0.40605	1.1296	2.59401	-0.194744	-0.347081	-0.207029	0.810189	-0.300397	-0.423249	3.72425	-0.440449	-0.25617	-0.440449	-0.440449	0.230325	-0.440449	-0.440449	-0.425706	-0.28074	-0.408507	-0.428163	-0.428163
ticagrelor	-0.539501	1.57172	-0.873653	-0.754291	-0.84257	-0.582086	1.18628	2.51822	-0.789416	-0.72787	-0.303264	1.98047	0.80208	-0.472982	0.0591745	-0.721031	1.04951	-0.879559	-0.573072	0.0355508	-0.504066	-0.791281	1.45857	-0.0399831	-0.818324	-0.756778	0.308157
sitagliptin	-0.703863	0.308905	-0.768854	-0.920498	-0.904251	-0.525139	1.13753	2.05282	0.146429	-0.817597	-0.411406	0.915483	1.44082	2.88686	-0.0647899	-0.779685	1.04546	-0.584714	-0.93133	0.373896	-0.0431264	-0.898835	-0.0485423	0.000200588	-0.888003	-0.720111	-0.297673
