# Supplementary material for: Informing selection of drugs for COVID-19 treatment through adverse events analysis
Source: Sci Rep. 2021 Jul 7;11:14022. doi: 10.1038/s41598-021-93500-5 (PMC8263777; doi:10.1038/s41598-021-93500-5)
Supplement: Supplementary file 3 — Supplementary Information 3. [file 41598_2021_93500_MOESM3_ESM.xlsx]

## Sheet: Supplementary Table 5-female-Z 
Supplementary Table 5. Z scores for drugs (rows) and adverse events types (columns) for female patients. Colors are used to indicate Z score range (red: >2, light red: 1 to 2; grey:0 to 1; light green: -1 to 0; green: <-1)
Drug Name	Blood and lymphatic system disorders	Cardiac disorders	Congenital, familial and genetic disorders	Ear and labyrinth disorders	Endocrine disorders	Eye disorders	Gastrointestinal disorders	General disorders and administration site conditions	Hepatobiliary disorders	Immune system disorders	Infections and infestations	Injury, poisoning and procedural complications	Investigations	Metabolism and nutrition disorders	Musculoskeletal and connective tissue disorders	Neoplasms benign, malignant and unspecified (incl cysts and polyps)	Nervous system disorders	Pregnancy, puerperium and perinatal conditions	Product issues	Psychiatric disorders	Renal and urinary disorders	Reproductive system and breast disorders	Respiratory, thoracic and mediastinal disorders	Skin and subcutaneous tissue disorders	Social circumstances	Surgical and medical procedures	Vascular disorders
hydroxychloroquine	-0.483297	-0.446141	-0.583319	-0.539839	-0.551472	-0.392723	0.589963	3.65694	-0.50434	-0.176414	0.12772	0.808455	0.697891	-0.42329	2.6042	-0.492595	-0.135231	-0.544545	-0.590811	-0.365166	-0.535322	-0.584599	-0.247526	0.339548	-0.385118	-0.375444	-0.467523
ivermectin	-0.0766459	-0.52544	-0.799703	-0.77477	-0.749837	-0.475574	0.945607	2.61612	-0.101579	-0.600239	0.546679	3.06491	0.0480191	-0.400775	-0.101579	-0.77477	0.771076	-0.500507	-0.77477	0.397081	-0.699971	-0.799703	0.771076	0.820942	-0.600239	-0.575306	-0.650105
azithromycin	-0.632802	-0.334024	-0.815388	-0.61067	-0.846741	-0.638334	1.76479	2.40846	-0.500012	2.41768	0.510668	0.412919	0.558619	-0.660466	0.248776	-0.758214	0.731984	-0.726861	-0.75637	-0.0684442	-0.616203	-0.813543	1.27052	0.702475	-0.806166	-0.817232	-0.625424
tocilizumab	-0.611696	-0.584452	-0.715745	-0.62818	-0.666074	-0.501483	0.721607	3.04007	-0.60003	-0.321579	1.12384	0.890552	1.6369	-0.519513	2.30649	-0.5877	0.0161553	-0.704366	-0.701008	-0.424722	-0.582419	-0.637769	0.123254	0.344211	-0.567151	-0.590705	-0.258495
favipiravir	-0.369155	-0.111383	-0.369155	-0.369155	0.318237	-0.369155	-0.369155	0.404161	-0.369155	-0.369155	-0.197307	4.78629	0.576009	0.318237	-0.369155	-0.369155	-0.197307	0.146389	-0.369155	-0.369155	-0.283231	-0.369155	-0.369155	0.146389	-0.369155	-0.369155	-0.369155
ritonavir	-0.203906	-0.440134	3.06423	-0.832545	-0.49675	-0.682218	0.0674626	0.124079	-0.0887209	-0.813022	0.178743	2.1447	0.752718	-0.61584	-0.0809117	-0.543605	0.0381782	2.36726	-0.816926	-0.467466	-0.391326	-0.408897	-0.424515	0.426685	-0.779833	-0.399136	-0.678313
lopinavir	-0.511014	-0.719833	0.319171	-0.750392	-0.943932	-0.775858	0.874326	1.37855	0.308985	-0.709647	0.370103	3.17643	1.32762	-0.383685	-0.302194	-0.689274	0.196936	1.94389	-0.938839	0.120538	-0.43971	-0.831883	-0.246169	-0.0271635	-0.898094	-0.0577225	-0.791138
heparin	0.70421	0.395829	-0.788258	-0.983644	-0.849463	-0.750593	1.17031	1.54931	-0.616412	-0.776488	-0.0985213	2.68867	0.737166	-0.637599	-0.421026	-0.835339	1.90713	0.183965	-0.830631	-0.661139	-0.298616	-0.632891	0.887825	-0.286845	-0.99306	-0.743531	0.979633
dexamethasone	0.624704	-0.12246	-0.978406	-0.85531	-0.883937	-0.566178	1.55508	2.32515	-0.795193	-0.637745	2.32801	-0.325711	1.26595	0.155222	0.229652	0.16381	1.08846	-0.935466	-0.981269	-0.211203	-0.517512	-0.829546	0.85372	0.315533	-0.915427	-0.906839	-0.443082
methylprednisolone	-0.417778	-0.544785	-0.956208	-0.938643	-0.875815	-0.108367	1.18332	2.68174	-0.633285	-0.273206	1.49814	0.375342	1.10091	-0.26645	1.54003	-0.762995	0.965115	-0.939994	-0.954181	0.213205	-0.608965	-0.877842	1.11442	0.581391	-0.896758	-0.95283	-0.245507
enoxaparin	0.102116	0.0355988	-0.609614	-0.928895	-0.93222	-0.912265	1.72513	2.04108	-0.719367	-0.865704	0.324947	2.48674	0.587688	-0.306963	-0.456625	-0.8524	0.847104	0.334924	-0.875681	-0.346873	-0.606288	-0.735996	1.56548	0.351554	-0.998737	-0.739322	0.484587
nitazoxanide	-0.458848	-0.402789	-0.486877	-0.458848	-0.486877	-0.178556	4.47428	1.11079	-0.402789	-0.346731	-0.290673	-0.0664395	-0.178556	-0.206585	-0.178556	-0.486877	0.662319	-0.486877	-0.486877	-0.150527	0.830494	-0.346731	-0.290673	0.690348	-0.486877	-0.486877	-0.402789
ascorbic acid	-0.839027	-0.740885	-0.885964	-0.454993	-0.702481	-0.736618	2.65568	1.34143	-0.770754	-0.0240219	0.458154	0.829386	0.820852	0.398415	1.19208	-0.864629	2.28445	-0.856095	-0.851828	-0.216039	-0.740885	-0.757953	0.918994	-0.0581582	-0.5318	-0.335516	-0.5318
camostat	-0.529085	-0.529085	-0.529085	-0.529085	1.37562	-0.529085	0.423268	-0.529085	3.28033	-0.529085	-0.529085	1.37562	-0.529085	-0.529085	1.37562	-0.529085	-0.529085	-0.529085	-0.529085	1.37562	-0.529085	-0.529085	-0.529085	1.37562	-0.529085	-0.529085	-0.529085
baricitinib	-0.341247	-0.477276	-0.808279	-0.749333	-0.86269	-0.617839	2.01658	2.27957	-0.536222	-0.663182	2.79648	0.420513	0.656296	-0.554359	0.706174	-0.0918613	0.610953	-0.840019	-0.86269	-0.13267	-0.613305	-0.803745	0.678968	-0.087327	-0.840019	-0.191616	-0.0918613
anakinra	-0.498266	-0.569752	-0.645026	-0.644268	-0.395206	-0.604358	0.423974	3.41323	-0.576067	-0.306291	0.47222	0.880926	1.40305	-0.21687	2.50009	-0.548281	0.00465905	-0.627597	-0.626334	-0.51999	-0.605873	-0.639469	-0.184538	0.15243	-0.319426	-0.366914	-0.356053
ruxolitinib	1.57819	-0.447887	-0.886129	-0.886129	-0.886129	-0.5114	1.79413	1.8894	-0.428833	0.199949	2.76589	0.936704	0.828731	-0.473292	-0.155725	-0.174779	0.142787	-0.886129	-0.886129	-0.441535	-0.365319	-0.841669	0.187247	-0.0795093	-0.879777	-0.816264	-0.276401
cholecalciferol	-0.489675	-0.462232	-0.861674	-0.788494	-0.843379	-0.132921	1.6417	2.72111	-0.657379	-0.718363	0.949535	0.409832	1.4557	-0.196954	0.995273	-0.69092	0.855011	-0.785445	-0.809838	0.0591766	-0.239642	-0.898264	1.74537	0.0164881	-0.861674	-0.867772	-0.54456
acetylsalicylic acid	-0.191795	0.283513	-0.848137	-0.771403	-0.830257	-0.763953	2.38813	1.8346	-0.765443	-0.573979	0.251478	1.54405	0.426552	-0.161995	-0.0673808	-0.874957	2.37844	-0.430194	-0.968827	0.271593	-0.539709	-0.879427	0.664951	0.0972635	-0.959887	-0.737133	0.223913
chloroquine	-0.477174	0.0215498	-0.809657	-0.477174	-0.809657	0.0215498	1.35148	2.76453	-0.726536	-0.310933	0.935877	0.437153	2.26581	-0.560295	1.8502	-0.477174	0.270912	-0.726536	-0.809657	0.10467	-0.726536	-0.809657	-0.477174	0.10467	-0.809657	-0.560295	-0.560295
doxycycline	-0.302585	0.127404	-0.601707	-0.489536	-0.526927	-0.339975	1.58563	1.06216	-0.508231	3.84774	0.594783	0.127404	-0.0408524	-0.246499	-0.115633	-0.657793	-0.227804	-0.564317	-0.639097	-0.470841	-0.601707	-0.657793	-0.00346207	1.52954	-0.620402	-0.620402	-0.639097
zinc	-0.573168	-0.334164	-0.453666	-0.931674	-0.752421	1.39862	2.59364	1.63762	0.38285	0.801107	0.38285	2.17538	-0.573168	-0.0951592	-0.0951592	-0.69267	0.980361	0.562103	-0.752421	-0.453666	-0.812172	-0.931674	-0.632919	-0.513417	-0.871923	-0.632919	-0.812172
rivaroxaban	0.0297954	-0.173899	-0.575771	-0.628341	-0.654851	-0.500181	4.15096	0.406734	-0.598736	-0.639711	-0.264911	1.18453	-0.0796783	-0.530575	-0.224724	-0.572507	1.16787	-0.661099	-0.606503	-0.461063	0.167749	-0.0312172	0.630634	-0.193992	-0.656709	-0.525059	0.841252
nitric oxide	0.067562	0.49678	-0.397424	-0.612033	-0.612033	-0.612033	-0.46896	2.53556	-0.612033	-0.612033	-0.147047	3.60861	0.961765	-0.397424	-0.612033	-0.612033	-0.254351	-0.361656	0.317939	-0.612033	-0.0755105	-0.612033	0.782925	-0.218583	-0.612033	-0.00397424	-0.325887
famotidine	-0.526251	-0.476242	-0.57626	-0.551255	-0.563757	-0.269955	1.34283	2.62431	-0.507497	-0.157435	-0.263704	3.63699	0.0050935	-0.476242	-0.12618	-0.501246	0.330151	-0.570008	-0.451237	0.205129	0.0175957	-0.545004	-0.213695	0.0426001	-0.482493	-0.494995	-0.451237
losartan	-0.798876	0.170082	-0.982565	-0.895313	-0.886128	-0.564673	1.46968	3.09073	-0.794284	0.0323156	-0.266179	1.18496	1.12067	-0.169742	0.344586	-0.771323	1.63959	-0.97338	-0.546304	0.119568	-0.137596	-0.936643	0.505314	0.151713	-0.909089	-0.679478	0.482353
sarilumab	-0.506688	-0.355424	-0.561323	-0.550035	-0.555905	-0.479596	0.566608	3.88312	-0.447537	-0.268278	0.187771	1.20056	0.421666	-0.47192	2.03635	-0.507591	-0.176165	-0.503527	-0.551841	-0.450246	-0.535135	-0.560872	-0.253829	0.700714	-0.496754	-0.282276	-0.481854
sofosbuvir	-0.0396551	-0.263471	-0.858701	-0.807889	-0.874428	-0.506644	1.7291	3.43494	-0.0904674	-0.793371	0.674137	0.466048	0.813266	-0.314283	-0.033606	-0.371145	1.33954	-0.829665	-0.832085	0.876176	-0.286458	-0.827246	0.0704382	0.479356	-0.847812	-0.703844	-0.60222
daclatasvir	-0.277412	-0.053681	-0.98265	-0.85133	-0.919422	-0.617872	2.07176	3.00073	0.442418	-0.914558	0.753695	0.427827	0.914198	-0.316321	-0.0634084	-0.136364	1.43948	-0.919422	-0.948604	0.894743	-0.146092	-0.914558	0.0776393	0.014411	-0.953468	-0.350367	-0.671372
vitamin d	-0.699684	-0.594986	-0.82481	-0.686916	-0.814595	-0.291109	1.70324	2.86002	-0.817149	-0.365163	0.120019	1.08528	0.804381	-0.395806	0.669041	-0.559236	1.40447	-0.819702	-0.79672	0.311538	-0.63329	-0.786506	1.78751	0.0408574	-0.587326	-0.730327	-0.383038
atorvastatin	-0.63089	-0.22763	-0.767532	-0.65933	-0.726429	-0.288285	0.482687	1.37764	-0.313614	-0.209189	-0.22252	0.0869802	0.691093	3.79831	1.44429	-0.631112	1.1259	-0.742426	-0.709321	0.170298	-0.335388	-0.742204	-0.0363309	-0.125426	-0.690435	-0.73576	-0.383379
oseltamivir	-0.585044	-0.510669	-0.811549	-0.676322	-0.814929	-0.461649	2.71956	2.18711	-0.613779	-0.453198	0.59143	0.873715	0.0961613	-0.405868	-0.329803	-0.787884	1.1036	-0.426152	-0.749006	1.59549	-0.534334	-0.703367	1.24052	0.554242	-0.742245	-0.784503	-0.571521
telmisartan	-0.594851	-0.25038	-0.807275	-0.701063	-0.721157	-0.474286	0.309386	1.42031	-0.525957	-0.655134	-0.172874	0.404116	2.94746	0.0452916	2.65466	-0.703934	1.15047	-0.721157	-0.729769	0.131409	-0.279086	-0.769957	0.237621	0.332351	-0.810146	-0.749863	0.0338092
nafamostat	-0.474766	-0.474766	-0.474766	-0.474766	-0.474766	-0.474766	-0.474766	3.46944	-0.474766	1.49734	-0.474766	0.511286	2.48339	-0.474766	0.511286	-0.474766	-0.474766	-0.474766	-0.474766	-0.474766	-0.474766	-0.474766	0.511286	-0.474766	-0.474766	-0.474766	0.511286
angiotensin ii	0.125371	1.33431	-0.59999	-0.59999	-0.59999	-0.59999	-0.358203	0.367158	0.608945	-0.59999	-0.116416	-0.59999	1.57609	-0.116416	-0.358203	-0.59999	-0.59999	-0.59999	-0.358203	-0.358203	0.608945	-0.59999	-0.358203	-0.358203	-0.59999	0.367158	3.99397
apixaban	-0.411602	0.511303	-0.922553	-0.732436	-0.883964	-0.511408	1.59321	2.20195	-0.744558	-0.805573	-0.025307	2.49591	0.309064	-0.595859	0.334521	-0.502114	1.8203	-0.912855	-0.867195	-0.417663	-0.380488	-0.751023	0.626868	0.148647	-0.879721	-0.342101	0.644647
emtricitabine	-0.723627	-0.559442	0.772274	-0.641535	-0.532078	-0.294923	-0.431744	0.74491	-0.167225	-0.0486472	0.626332	3.86441	0.288843	-0.413501	-0.605049	-0.559442	0.142901	1.52022	-0.942539	0.307085	-0.550321	-0.568564	-0.413501	1.02767	-0.942539	-0.0668899	-0.833083
interferon beta-1a	-0.592315	-0.411358	-0.64836	-0.525051	-0.604917	-0.139371	0.161137	3.23696	-0.558379	-0.475251	0.229397	0.926086	-0.102892	-0.411303	0.644978	-0.141858	3.10973	-0.540029	-0.588667	0.374814	-0.429598	-0.594415	-0.273845	-0.259308	-0.635482	-0.465137	-0.285562
water	0.692117	-0.618053	-0.721487	-0.721487	-0.721487	-0.445662	0.381814	3.76067	-0.687009	-0.514618	1.17481	1.62303	0.761073	-0.549096	-0.549096	-0.652531	0.381814	-0.549096	0.105988	-0.48014	0.519726	-0.721487	-0.238793	0.45077	-0.721487	-0.549096	-0.411184
melatonin	-0.642693	-0.26914	-0.730245	-0.657285	-0.70398	-0.479264	1.63365	1.21632	-0.70398	-0.633938	0.221149	1.20756	0.0168618	-0.43257	-0.0677714	-0.502611	3.06658	-0.733163	-0.718571	1.97218	-0.63102	-0.52304	0.836928	0.0577192	-0.686469	-0.636857	-0.476345
interferon beta-1b	-0.471759	-0.385433	-0.523418	-0.483994	-0.488752	-0.280074	0.0489155	4.35365	-0.439132	-0.399027	0.0815426	0.876148	-0.0618807	-0.44389	0.328285	-0.448648	1.69115	-0.511863	-0.409223	0.205933	-0.380675	-0.452046	-0.268519	0.00609241	-0.49283	-0.288911	-0.361642
tretinoin	-0.365781	-0.485129	-0.455292	-0.544803	-0.544803	-0.0674098	-0.276269	2.40907	-0.365781	-0.514966	0.0519387	1.78249	-0.335944	-0.455292	-0.485129	-0.276269	0.678518	-0.306107	-0.246432	0.230961	-0.544803	-0.544803	-0.306107	3.54288	-0.514966	-0.514966	-0.544803
tinzaparin	0.741505	-0.275464	-0.88261	-1.12547	0.255788	-0.958504	1.15133	1.06026	0.01293	-0.912968	-0.594216	1.86473	2.27455	0.134359	-0.381715	-0.912968	0.726327	-0.245107	-1.12547	-0.169214	-0.275464	-0.973682	0.741505	1.86473	-1.11029	-0.943325	0.0584659
ribavirin	-0.651331	-0.651331	-0.651331	-0.651331	-0.651331	2.45207	0.383136	1.93484	-0.651331	-0.134098	1.4176	0.383136	1.93484	-0.651331	-0.134098	-0.651331	1.93484	-0.651331	-0.134098	-0.651331	-0.651331	-0.651331	-0.134098	-0.134098	-0.651331	-0.651331	-0.651331
naltrexone	-0.498897	-0.453794	-0.508464	-0.47384	-0.505275	-0.417348	0.458738	4.34122	-0.464728	-0.454705	-0.104362	0.702019	-0.119852	-0.286595	0.22138	-0.490241	0.664206	-0.435571	-0.424637	1.60817	-0.449238	-0.438304	-0.26655	-0.152654	-0.342632	-0.283406	-0.424637
prednisone	-0.503065	-0.381519	-0.533452	-0.533452	-0.533452	-0.229587	0.226211	2.11017	-0.503065	-0.108041	0.560462	-0.259973	0.712395	-0.229587	1.19858	-0.472679	3.90298	-0.533452	-0.533452	-0.320746	-0.381519	-0.533452	-0.168814	-0.442292	-0.533452	-0.533452	-0.442292
tofacitinib	-0.575484	-0.506232	-0.673782	-0.598698	-0.642636	-0.367223	0.935807	3.51869	-0.583689	-0.404746	1.08438	1.04453	0.403101	-0.527929	2.19086	-0.479636	0.195151	-0.665344	-0.673199	-0.259593	-0.506543	-0.634743	0.161945	0.148491	-0.540178	-0.583611	-0.459688
sargramostim	-0.136423	-0.371535	-0.920129	-0.920129	-0.841758	-0.685017	1.74447	3.54699	-0.920129	-0.528276	0.333801	1.03914	0.960765	-0.371535	-0.136423	-0.214793	0.25543	-0.920129	-0.371535	-0.449905	0.177059	-0.763387	0.333801	1.03914	-0.920129	0.0203183	0.0203183
canakinumab	-0.564744	-0.553957	-0.52422	-0.698269	-0.747247	-0.428303	1.19207	3.20515	-0.715469	-0.404106	1.73667	0.691498	1.16467	-0.471451	0.9361	-0.680776	0.469346	-0.67961	-0.769987	-0.372328	-0.617804	-0.681942	0.878666	0.736395	-0.786313	-0.783106	-0.530925
sodium chloride	-0.295171	-0.338018	-0.823622	-0.80934	-0.480843	-0.766492	1.56155	1.40444	-0.509408	-0.46656	2.14713	0.490365	0.29041	-0.69508	-0.46656	-0.823622	2.21854	-0.52369	-0.823622	-0.537973	-0.223759	-0.823622	1.24734	1.67581	-0.80934	-0.723645	-0.0952164
cannabidiol	-0.603559	-0.629717	-0.49893	-0.420457	-0.682032	-0.237355	0.442739	3.71242	-0.341985	-0.263512	-0.28967	0.442739	0.704314	-0.28967	0.364267	-0.551244	2.43071	-0.682032	-0.655874	0.442739	-0.577402	-0.655874	-0.08041	0.468897	-0.655874	-0.368142	-0.525087
chloride ion	-0.361469	-0.361469	-0.361469	-0.361469	-0.361469	1.59046	0.126514	2.07845	-0.361469	4.03038	0.126514	-0.361469	-0.361469	-0.361469	-0.361469	-0.361469	-0.361469	-0.361469	-0.361469	-0.361469	-0.361469	-0.361469	-0.361469	-0.361469	-0.361469	-0.361469	-0.361469
hydrogen peroxide	-0.33158	-0.33158	-0.33158	-0.33158	-0.33158	0.343729	-0.235107	4.6657	-0.33158	-0.312286	-0.196518	0.208667	-0.33158	-0.33158	-0.312286	-0.312286	-0.235107	-0.33158	0.343729	-0.33158	-0.33158	-0.33158	-0.33158	1.32775	-0.33158	-0.33158	-0.312286
bromhexine	-0.677262	-0.315162	-0.677262	-0.677262	-0.677262	-0.496212	0.59009	0.40904	-0.496212	1.67639	2.58164	0.046939	-0.315162	-0.677262	-0.496212	-0.677262	0.046939	-0.677262	-0.677262	0.77114	-0.677262	-0.677262	2.76269	1.13324	-0.677262	-0.677262	0.227989
fluvoxamine	-0.560739	-0.275427	-0.68959	-0.652775	-0.468703	0.295198	0.0835143	1.92424	-0.643572	-0.551535	-0.533128	1.45485	1.14193	-0.0821508	-0.293834	-0.68959	1.37202	-0.606757	-0.698793	3.3508	-0.514721	-0.680386	0.019089	0.00068175	-0.625164	-0.671182	-0.404277
quercetin	-0.620633	-0.620633	-0.620633	-0.620633	-0.620633	0.310316	1.24127	1.24127	-0.620633	-0.620633	-0.620633	-0.620633	1.24127	-0.620633	1.24127	-0.620633	3.10316	-0.620633	-0.620633	1.24127	-0.620633	-0.620633	0.310316	1.24127	-0.620633	-0.620633	-0.620633
phosphate ion	-0.0504861	-0.461349	-0.928864	-0.857545	-0.840128	-0.495817	1.91399	2.52359	-0.682639	-0.760558	0.46873	0.869876	2.16957	-0.132989	0.802957	-0.197891	1.38543	-0.921163	-0.858828	-0.120888	-0.431281	-0.853145	0.287774	0.0142325	-0.874962	-0.59042	-0.377196
infliximab	-0.577454	-0.557083	-0.700885	-0.68151	-0.657015	-0.554133	1.20298	3.344	-0.610338	-0.229416	0.54288	1.65589	0.75668	-0.462982	1.9725	-0.393801	-0.0654219	-0.634512	-0.69669	-0.455552	-0.59594	-0.631561	-0.177619	0.518528	-0.518333	-0.406528	-0.38669
maraviroc	-0.581249	-0.219643	0.0334821	-0.834374	-0.906695	-0.870535	-0.689731	0.648213	0.286607	-0.725892	0.865177	2.70937	0.865177	-0.689731	-0.834374	0.214285	1.08214	1.19062	-0.906695	2.34776	-0.545089	-0.689731	-0.364285	0.648213	-0.870535	-0.364285	-0.798213
nintedanib	-0.498535	-0.380933	-0.579649	-0.528567	-0.569264	-0.431174	4.26109	1.07659	-0.40058	-0.519304	0.434698	-0.112612	0.625554	0.0847004	-0.0651781	-0.483098	0.459677	-0.58021	-0.572071	-0.160606	-0.407878	-0.55074	1.37635	-0.176043	-0.560002	-0.448856	-0.293364
cyclosporine	-0.317941	-0.0460367	-0.809958	-0.822906	-0.758167	-0.551002	0.342398	3.08734	-0.551002	0.148181	2.63416	1.36528	0.717885	-0.486263	0.238815	0.199972	0.368294	-0.719323	-0.874697	-0.395628	-0.0460367	-0.900593	0.187024	0.122285	-0.874697	-0.809958	-0.447419
pirfenidone	-0.62995	-0.492344	-0.684063	-0.598609	-0.657129	-0.474224	3.39787	2.23507	-0.618198	-0.599099	0.517917	0.0311507	0.791172	0.11538	-0.131186	-0.60669	0.83598	-0.684553	-0.673534	0.0269882	-0.549639	-0.673779	1.29263	0.519631	-0.644152	-0.624319	-0.422316
spironolactone	-0.42997	0.352019	-1.02875	-0.948316	-0.885757	-0.934911	0.906114	2.42541	-0.434438	-0.6668	0.0973141	1.33956	1.19657	1.95174	-0.179733	-0.255698	0.937393	-1.0645	-1.0645	0.155405	1.04464	-1.03769	0.49948	0.164342	-1.01088	-0.96619	-0.161859
imatinib	-0.376437	-0.259875	-0.838226	-0.689316	-0.826514	-0.0384617	2.54767	3.17454	-0.726683	-0.57108	0.320707	0.250435	0.979927	-0.260433	0.684895	0.35919	0.711666	-0.812571	-0.805321	-0.185699	-0.501366	-0.805321	0.210279	0.573352	-0.851611	-0.815917	-0.447825
montelukast	-0.532388	-0.363696	-0.658492	-0.649089	-0.630284	-0.54345	0.354212	1.95512	-0.604013	-0.00723111	0.483634	0.0666061	0.676385	-0.366462	0.0151689	-0.632773	0.256039	-0.650749	-0.6242	0.98003	-0.616457	-0.641346	3.90227	0.171416	-0.400476	-0.512477	-0.427301
dornase alfa	-0.614395	-0.53088	0.629535	-0.662746	-0.653955	-0.631977	0.378991	2.55477	-0.623186	-0.500112	2.53279	1.02953	0.0537229	-0.416597	-0.447366	-0.653955	-0.126493	-0.535276	-0.649559	-0.368246	-0.53088	-0.645164	2.19873	-0.478134	-0.588022	0.875684	-0.596813
acalabrutinib	-0.0491512	-0.304359	-0.74672	-0.593595	-0.763734	-0.508526	1.75432	3.59182	-0.729706	-0.491512	-0.287346	0.92064	1.19286	-0.457484	0.69946	-0.253318	0.903626	-0.763734	-0.763734	0.103974	-0.542554	-0.712693	0.410224	0.257099	-0.74672	-0.74672	-0.372415
metformin	-0.658009	-0.287468	-0.885406	-0.894705	-0.861455	-0.656319	1.82053	2.06061	-0.65181	-0.698304	0.0875815	0.976599	1.60074	2.2401	0.20283	-0.738317	1.03126	-0.737471	-0.860609	0.24087	0.450233	-0.889351	0.272711	-0.156722	-0.923446	-0.847648	-0.237029
clopidogrel	0.152142	0.308164	-0.835697	-0.755663	-0.831201	-0.547034	3.43265	1.74069	-0.622122	-0.670682	-0.0573862	1.21102	0.189461	-0.40585	-0.055138	-0.702606	1.55229	-0.841542	-0.755213	-0.17474	-0.363585	-0.708002	0.499257	0.198454	-0.712948	-0.681923	0.437208
ciclesonide	-0.49362	0.163916	-0.533361	-0.51891	-0.424976	-0.0781443	-0.164852	1.031	-0.522523	-0.341881	0.395137	0.290365	0.507135	-0.32743	-0.0528544	-0.381622	0.174754	-0.536974	-0.540587	-0.00588758	-0.414138	-0.533361	4.60409	-0.374397	-0.439428	-0.385235	-0.0962084
sodium bicarbonate	-0.363632	-0.363632	-0.363632	-0.363632	-0.363632	4.00847	-0.363632	-0.363632	-0.363632	-0.363632	1.17044	2.3977	-0.0568175	-0.363632	-0.363632	-0.363632	-0.363632	-0.363632	0.173293	-0.363632	-0.363632	-0.363632	-0.363632	-0.363632	-0.363632	-0.363632	-0.0568175
defibrotide	0.163242	-0.362658	-0.7383	-0.750822	-0.750822	-0.750822	0.651578	3.36873	0.601492	-0.137272	0.876964	2.16667	0.0630709	-0.400222	-0.700736	-0.312572	-0.187358	-0.750822	-0.750822	-0.675693	0.426192	-0.675693	1.12739	-0.537958	-0.750822	-0.750822	0.538885
isotretinoin	-0.352754	-0.425767	-0.493016	-0.49878	-0.493016	-0.0703088	4.60829	0.100695	-0.418081	-0.427688	0.00654698	0.559909	0.390826	-0.40271	0.292835	-0.410396	-0.0991298	-0.460352	-0.516073	0.953795	-0.40271	-0.387339	-0.197121	0.413883	-0.468038	-0.454588	-0.348911
bevacizumab	0.268432	-0.490004	-0.887253	-0.825351	-0.874333	0.0308543	2.32834	3.113	-0.604165	-0.778106	0.143858	0.613036	1.4488	-0.0302757	0.107219	0.032397	0.834608	-0.885903	-0.861605	-0.471106	-0.306036	-0.776177	0.480362	0.0534164	-0.875104	-0.847335	0.0584303
nicotine	-0.584949	-0.51396	-0.593467	-0.569331	-0.592048	-0.288215	1.40558	2.89635	-0.593467	-0.51112	-0.539516	2.3327	-0.269758	-0.523898	-0.424514	-0.57927	0.234263	-0.590628	1.5646	1.50497	-0.566492	-0.584949	0.0212967	0.0340747	-0.584949	-0.546615	-0.536676
dipyridamole	-0.528192	-0.330729	-0.583043	-0.539162	-0.572072	-0.561102	0.524941	0.634643	-0.583043	-0.440431	-0.440431	2.09367	1.39158	-0.451401	0.503001	-0.583043	3.45397	-0.484311	-0.583043	-0.462371	-0.429461	-0.539162	-0.495281	-0.297819	-0.572072	-0.451401	1.32576
fostamatinib	-0.584136	-0.419301	-0.704015	-0.681538	-0.644075	-0.614106	2.2705	2.09817	-0.636583	-0.606613	0.247529	1.54373	2.87739	-0.269452	-0.0596623	-0.629091	0.284992	-0.704015	-0.696523	-0.149572	-0.381839	-0.65906	-0.0746473	-0.209512	-0.65906	0.195082	-0.134587
sevoflurane	-0.122727	0.329131	-0.875823	-0.574584	-0.875823	-0.574584	-0.122727	2.13656	-0.122727	-0.122727	-0.122727	2.58842	2.58842	-0.574584	-0.574584	-0.725204	0.178512	-0.574584	-0.574584	-0.574584	0.0278924	-0.875823	0.630369	-0.122727	-0.875823	-0.574584	1.08223
nivolumab	-0.233351	-0.408731	-1.10639	-1.00878	0.223852	-0.688348	2.08355	2.51924	-0.0235005	-0.899025	0.621492	0.804594	1.09772	0.302719	0.27211	0.904969	0.614598	-1.08681	-1.10722	-0.653327	-0.513519	-1.05676	0.928408	0.856712	-1.08902	-0.696896	-0.65829
acetylcysteine	-0.416446	-0.37982	-0.819327	-0.746076	-0.819327	-0.599574	0.132937	1.34158	-0.306569	-0.672825	0.68232	1.15845	1.78109	0.572444	-0.562948	-0.746076	0.572444	-0.526323	-0.782701	0.389316	-0.37982	-0.819327	3.46586	-0.37982	-0.453072	-0.562948	-0.123442
atazanavir	-0.184422	-0.217253	1.11788	-0.624907	-0.613963	-0.600284	-0.028474	0.0508681	-0.28018	-0.561981	-0.0202662	2.79774	0.184929	-0.466223	-0.356786	-0.490846	-0.19263	3.59116	-0.627643	-0.403297	-0.293859	-0.373201	-0.419712	-0.0914004	-0.622171	0.294366	-0.567452
pioglitazone	-0.951488	0.192799	-1.12032	-0.745141	-1.10156	-0.707624	1.29957	2.1062	-0.942109	0.108384	0.79308	0.0614872	2.19999	0.267834	1.07446	1.28081	0.80246	-1.05466	-1.10156	-0.360586	0.033349	-0.989006	0.408525	0.530457	-1.01714	-0.670106	-0.398103
tenofovir disoproxil	-0.158288	-0.605542	-0.854017	-1.0031	-0.0588977	-0.754627	-0.307372	2.27676	1.08409	-0.456457	1.13378	2.47554	0.139882	0.636832	-0.257677	-0.655237	-0.754627	0.537442	-1.0031	-0.704932	1.58104	0.736221	-0.704932	0.288967	-1.0031	-0.903712	-0.704932
bcg vaccine	0.922733	-0.856823	-0.856823	-0.856823	-0.856823	-0.856823	0.160066	1.6854	-0.856823	0.668511	1.6854	0.922733	0.160066	-0.856823	2.19384	-0.348379	1.17696	-0.856823	-0.856823	-0.856823	0.160066	-0.602601	1.6854	-0.0941564	-0.856823	-0.348379	-0.602601
chlorhexidine	-0.704699	-0.616151	-0.72377	-0.387289	-0.726495	-0.599804	1.40137	3.08378	-0.72377	-0.222454	1.37822	0.676646	0.683457	-0.672004	1.01721	-0.59163	0.198488	-0.60389	-0.69925	0.160345	-0.708785	-0.667917	0.116752	1.91223	-0.72377	-0.670642	-0.586181
tenofovir	-0.483762	-0.545473	-0.518475	-0.58115	-0.573436	-0.547402	0.1401	0.273647	-0.448567	-0.554151	-0.349733	2.29903	1.28658	-0.428318	2.68569	-0.518475	-0.421087	-0.316949	-0.578739	0.419247	2.59361	-0.557526	-0.537759	-0.436032	-0.294289	-0.46062	-0.545955
levamisole	-0.100105	-0.222962	-0.407246	-0.407246	-0.407246	-0.038677	-0.222962	0.452749	-0.407246	-0.407246	-0.222962	4.75272	0.145608	-0.28439	-0.222962	-0.407246	0.0841794	-0.345818	-0.28439	0.944174	-0.407246	-0.407246	0.0841794	-0.100105	-0.407246	-0.407246	-0.345818
ibrutinib	-0.335793	-0.214177	-0.942538	-0.765058	-0.886006	-0.307461	1.75373	2.34444	-0.873711	-0.746883	0.91712	1.75694	1.43673	-0.423464	1.18708	-0.577555	0.691529	-0.946814	-0.910864	-0.329111	-0.536527	-0.847383	0.296076	1.02698	-0.931178	-0.458211	-0.377891
methylene blue	-0.150627	-0.389858	-0.389858	-0.389858	-0.389858	-0.389858	-0.389858	1.52399	-0.389858	0.088604	1.28476	0.088604	-0.150627	-0.389858	-0.389858	-0.389858	-0.150627	-0.389858	-0.150627	-0.389858	-0.389858	-0.150627	-0.389858	4.39476	-0.389858	-0.389858	-0.389858
dextrose, unspecified form	-0.0417351	0.416047	-0.788273	-0.879829	-0.746016	-0.415004	0.239977	1.12033	-0.717844	-0.760101	-0.393875	1.45134	2.40916	1.74009	-0.548817	-0.816444	2.52185	-0.210762	-0.865743	-0.189634	-0.0558208	-0.767144	-0.0558208	-0.0417351	-0.865743	-0.830529	0.0920782
ethanol	-0.411646	0.606335	-0.483083	-0.483083	-0.47713	-0.441412	-0.108038	0.969474	-0.215194	-0.447365	-0.381881	3.06497	-0.0425537	-0.364021	-0.447365	-0.483083	0.171758	-0.471177	-0.483083	3.41025	-0.364021	-0.483083	0.11818	-0.453318	-0.447365	-0.471177	-0.381881
hydrocortisone	-0.520327	-0.570904	-0.940508	-0.703183	-0.298565	-0.547561	1.61948	3.24185	-0.687621	-0.508655	1.12538	1.12149	1.16429	-0.0729121	0.460095	-0.656497	0.923072	-0.893821	-0.535889	0.0593671	-0.726527	-0.753761	0.572922	0.351159	-0.897712	-0.851025	-0.47364
dalteparin	-0.179125	-0.453831	-0.585381	-0.964553	-0.550559	-0.809789	2.11138	2.91229	-0.171387	-0.809789	0.296775	1.38399	1.38399	-0.426748	0.103319	-0.395795	0.614041	-0.434486	-0.918124	-0.54669	-0.705323	-0.678239	0.494099	1.07833	-0.929731	-0.836873	0.0181991
cobicistat	-0.577017	-0.568101	-0.578801	-0.607335	-0.562751	-0.605551	0.261164	0.63032	-0.593068	-0.600201	-0.537783	1.69499	1.40608	-0.512816	2.57954	-0.603768	-0.455749	-0.527083	-0.605551	2.07663	1.90721	-0.596634	-0.559184	-0.50925	0.145245	-0.518166	-0.582368
selinexor	2.33255	-0.31114	-0.700313	-0.673474	-0.700313	-0.244041	3.12432	1.23213	-0.633214	-0.700313	1.55421	-0.0427445	0.453787	0.668503	-0.418498	0.346429	0.319589	-0.700313	-0.700313	-0.539276	-0.472177	-0.686893	-0.244041	-0.566115	-0.686893	-0.499017	-0.512436
acetaminophen	-0.373262	-0.213436	-0.820918	-0.887452	-0.912041	-0.64699	1.23259	2.14779	0.711529	-0.581903	-0.0919393	2.88581	0.835918	-0.28684	0.259894	-0.902639	1.23801	-0.534534	-0.960495	0.580631	-0.340356	-0.922889	0.0758416	0.646441	-0.888899	-0.832128	-0.417738
crizanlizumab	0.621903	-0.177687	-0.577482	-0.577482	-0.577482	-0.577482	-0.177687	1.82129	-0.577482	-0.577482	0.621903	0.222108	3.82026	-0.577482	1.42149	-0.577482	-0.177687	-0.577482	-0.577482	0.222108	-0.577482	-0.577482	0.222108	-0.577482	-0.577482	-0.577482	0.222108
cyproheptadine	-0.635438	-0.635438	-0.635438	-0.287665	-0.519514	-0.519514	0.987505	1.56713	-0.519514	-0.287665	0.060109	-0.17174	0.176034	-0.403589	0.523807	-0.635438	2.95822	-0.635438	-0.635438	2.72637	-0.635438	-0.635438	-0.519514	0.755656	-0.17174	-0.635438	-0.635438
antithrombin iii human	1.16052	-0.754337	-0.754337	-0.754337	-0.754337	-0.754337	2.03091	-0.232104	0.98644	0.638285	0.638285	0.116052	2.37906	0.98644	-0.754337	-0.754337	-0.754337	0.290129	-0.754337	-0.406181	-0.406181	-0.754337	2.03091	-0.580259	-0.754337	-0.754337	-0.580259
apremilast	-0.604336	-0.505225	-0.622116	-0.577699	-0.611975	-0.537338	3.58861	1.9522	-0.574048	-0.471084	0.0865336	0.346886	0.129058	-0.377922	1.06176	-0.497653	0.91559	-0.598319	-0.610556	0.11628	-0.550656	-0.587434	-0.238788	1.38877	-0.550724	-0.549913	-0.519895
darunavir	-0.265535	-0.340314	1.95447	-0.884798	-0.503893	-0.73524	0.0662971	0.781371	-0.176735	-0.718882	0.113034	2.99904	0.743982	-0.578672	-0.295914	-0.674482	0.187813	2.35407	-0.854419	-0.300587	-0.426777	-0.475851	-0.42444	0.559371	-0.835724	-0.545956	-0.721219
deferoxamine	-0.0621942	-0.322359	-0.771733	-0.712605	-0.665303	-0.215928	2.71092	2.94743	-0.529307	-0.416964	1.23271	0.369442	1.53427	-0.150887	-0.280969	-0.375574	0.215709	-0.771733	-0.65939	-0.239579	-0.280969	-0.65939	0.42857	-0.0621942	-0.80721	-0.801298	-0.653477
amantadine	-0.576719	-0.306248	-0.641116	-0.563839	-0.589598	-0.332007	0.286213	2.08935	-0.5252	-0.460802	-0.151693	0.762757	0.556684	-0.203211	0.157417	-0.641116	3.1326	-0.653996	-0.499441	2.42422	-0.22897	-0.653996	-0.460802	-0.24185	-0.563839	-0.5252	-0.589598
dapagliflozin	-0.631661	-0.53161	-0.748643	-0.710162	-0.707084	-0.537767	0.995321	1.60794	-0.67322	-0.607033	3.57971	0.438115	1.45402	0.816769	-0.0606006	-0.634739	0.344221	-0.736329	-0.576248	-0.320733	0.559715	-0.436176	-0.28533	0.231856	-0.69477	-0.640896	-0.494668
valsartan	-0.756608	0.726125	-1.05684	-0.664537	-0.847877	-0.192977	1.23611	2.94702	-0.93034	-0.674945	0.37866	0.760551	1.4843	-0.216995	0.541984	0.103249	1.46429	-1.04243	-0.955159	0.298598	-0.0624774	-1.02401	0.376258	-0.133732	-1.04963	-1.05363	0.345034
duvelisib	-0.354406	-0.354406	-0.354406	-0.354406	-0.354406	-0.354406	4.43008	0.708813	-0.354406	-0.354406	0.177203	-0.354406	0.177203	0.177203	-0.354406	-0.354406	-0.354406	-0.354406	-0.354406	-0.354406	-0.354406	-0.354406	-0.354406	1.77203	-0.354406	-0.354406	-0.354406
lidocaine	-0.659136	0.123709	-0.815705	-0.885291	-0.885291	-0.53736	0.402054	2.73319	-0.746119	0.175898	0.280278	1.30667	0.802174	-0.467774	2.08952	-0.902688	1.72419	-0.641739	-0.659136	-0.502567	-0.328601	-0.780912	0.228088	0.784778	-0.920084	-0.815705	-0.102446
microcrystalline cellulose	-0.222865	-0.222865	-0.222865	-0.222865	-0.222865	-0.222865	-0.222865	-0.222865	-0.222865	-0.222865	0.636756	-0.222865	-0.222865	-0.222865	-0.222865	-0.222865	-0.222865	-0.222865	-0.222865	-0.222865	-0.222865	-0.222865	-0.222865	4.93486	-0.222865	-0.222865	-0.222865
pentoxifylline	1.16629	-0.427071	-0.678654	-0.636724	-0.678654	-0.427071	1.54367	0.0341657	-0.678654	-0.594793	0.159957	0.537333	1.41787	-0.510932	-0.427071	-0.678654	0.956638	-0.636724	-0.678654	-0.175487	0.453471	-0.678654	-0.427071	3.59826	-0.678654	-0.636724	-0.217418
hesperidin	-0.19245	-0.19245	-0.19245	-0.19245	-0.19245	-0.19245	-0.19245	-0.19245	-0.19245	-0.19245	-0.19245	-0.19245	-0.19245	-0.19245	-0.19245	-0.19245	-0.19245	-0.19245	-0.19245	5.0037	-0.19245	-0.19245	-0.19245	-0.19245	-0.19245	-0.19245	-0.19245
honey	-0.435421	-0.435421	-0.435421	-0.435421	-0.435421	-0.269838	4.36647	0.88924	-0.435421	1.55157	-0.435421	-0.435421	-0.104256	0.0613269	-0.435421	-0.435421	0.723657	-0.435421	-0.269838	-0.435421	-0.435421	-0.435421	0.226909	-0.104256	-0.269838	-0.435421	-0.269838
human immunoglobulin g	-0.0919156	-0.59354	-0.80475	-0.712346	-0.369129	-0.474734	0.924534	3.34025	-0.685944	-0.316326	1.32055	-0.210721	1.74297	-0.223922	0.84533	-0.685944	1.39976	-0.778349	-0.844352	-0.59354	-0.619941	-0.633142	0.172097	0.370107	-0.474734	-0.79155	-0.210721
iodine	-0.323479	-0.323479	-0.353085	-0.353085	-0.353085	-0.205053	0.239045	0.327865	-0.323479	4.85766	-0.205053	-0.14584	-0.175446	-0.323479	-0.05702	-0.234659	-0.264266	-0.353085	-0.323479	-0.353085	-0.323479	-0.353085	-0.05702	0.653537	-0.323479	-0.14584	-0.205053
mefloquine	-0.584352	-0.436206	-0.510279	-0.436206	-0.584352	-0.436206	0.00823031	2.23041	-0.584352	0.156376	1.26747	0.674885	-0.288061	-0.584352	-0.139915	-0.362134	2.15634	-0.584352	-0.584352	3.04521	-0.436206	-0.584352	-0.584352	-0.0658425	-0.584352	-0.584352	-0.584352
captopril	-0.251823	0.503645	-1.00729	-1.00729	-1.00729	-1.00729	1.00729	1.00729	-1.00729	2.2664	0.251823	1.00729	0.251823	0.251823	1.51094	-0.755468	1.76276	-1.00729	-1.00729	0	-0.755468	-1.00729	0.503645	0.503645	-1.00729	-0.755468	0.755468
eculizumab	0.186976	-0.555261	-0.828551	-0.779081	-0.835777	-0.613068	0.782841	2.7307	-0.497082	-0.652719	1.40557	1.17471	2.59786	-0.519872	0.29129	-0.666429	0.763201	-0.64364	-0.815396	-0.430937	-0.042402	-0.722014	0.482685	-0.355342	-0.810023	-0.476701	-0.171543
chlorpromazine	-0.597833	0.402852	-0.467308	-0.510816	-0.641341	-0.4238	-0.0322282	1.57757	-0.641341	1.36003	-0.554325	1.31652	-0.20626	-0.4238	-0.510816	-0.597833	2.23019	-0.641341	-0.597833	3.05684	-0.597833	-0.641341	-0.293276	-0.0757362	-0.597833	-0.641341	-0.249768
coconut oil	-0.554661	-0.554661	-0.554661	-0.554661	-0.554661	-0.0715692	-0.0715692	3.31007	-0.554661	0.894614	-0.554661	0.894614	0.894614	-0.554661	-0.554661	-0.554661	1.8608	-0.554661	-0.554661	1.8608	-0.554661	-0.554661	-0.554661	0.411523	-0.554661	-0.554661	-0.554661
clarithromycin	-0.814791	-0.395541	-0.832823	-0.695327	-0.817045	-0.303126	1.39641	2.04332	-0.553323	1.45727	1.0831	0.841923	0.264891	-0.659263	1.08761	-0.794505	0.0823139	-0.832823	-0.817045	0.161205	-0.783234	-0.783234	2.5888	-0.143089	-0.569101	-0.812537	-0.400049
budesonide	-0.414277	-0.505215	-0.650717	-0.414277	-0.63253	-0.123273	0.0949805	1.38631	-0.650717	0.113168	0.367797	1.67732	0.185919	-0.487028	-0.105085	-0.650717	0.295046	-0.559779	-0.414277	0.185919	-0.487028	-0.650717	4.05991	-0.159648	-0.323338	-0.650717	-0.487028
thymalfasin	0.702719	-0.521372	-0.521372	-0.521372	-0.521372	-0.521372	0.702719	1.31476	-0.521372	-0.521372	-0.521372	3.1509	2.53886	-0.521372	-0.521372	-0.521372	-0.521372	-0.521372	-0.521372	-0.521372	-0.521372	-0.521372	1.31476	-0.521372	-0.521372	0.0906734	0.0906734
simvastatin	-0.834765	-0.280832	-0.919059	-0.866877	-0.959199	-0.36914	1.20034	2.16771	-0.638078	1.3609	0.0764148	0.654432	0.574152	0.0121907	2.27609	-0.718359	1.88673	-1.01941	-0.758499	0.0563448	-0.517658	-0.947157	-0.14837	0.349367	-0.890961	-0.65012	-0.0961875
siltuximab	-0.470168	-0.342798	-0.809822	-0.724909	-0.767365	-0.130515	0.761075	2.88391	-0.809822	0.294052	0.0393117	1.82249	1.05827	-0.0880583	-0.0456016	-0.0880583	2.41689	-0.809822	-0.724909	-0.767365	-0.512625	-0.809822	0.336509	-0.00314494	-0.809822	-0.639995	-0.257885
tacrolimus	-0.463193	-0.615906	-0.763545	-0.767351	-0.768112	-0.726255	-0.259492	2.40258	-0.639752	0.555569	0.908686	2.9523	0.899807	-0.557814	0.320919	-0.615145	-0.409921	-0.646855	-0.766336	0.26029	-0.446197	0.345272	-0.513675	1.65627	-0.0423451	-0.679832	-0.619965
thalidomide	-0.191261	-0.210239	-0.830836	-0.768207	-0.789083	-0.622072	0.859198	3.15465	-0.702731	-0.564188	1.79674	0.889564	0.738685	-0.484478	0.387583	0.669413	1.72082	-0.843172	-0.836529	-0.335497	-0.467398	-0.782441	0.00421744	0.0687443	-0.817551	-0.834631	-0.20929
artemisinin	-0.59175	-0.59175	-0.59175	-0.59175	-0.59175	-0.59175	2.07113	0.739688	-0.59175	-0.59175	-0.59175	0.739688	0.739688	-0.59175	3.40256	-0.59175	0.739688	-0.59175	-0.59175	0.739688	-0.59175	-0.59175	0.739688	-0.59175	-0.59175	-0.59175	0.739688
alteplase	-0.546771	0.976876	-0.689435	-0.706555	-0.717968	-0.558184	1.06247	2.53476	-0.666609	-0.483999	-0.421227	0.377689	0.200786	-0.569598	-0.175846	-0.689435	3.16819	-0.563891	-0.232912	-0.506826	-0.535358	-0.672315	0.406221	0.742907	-0.717968	-0.672315	0.657309
calcifediol	0.105359	0.105359	-0.605812	-0.748046	-0.748046	-0.748046	0.247593	1.5277	-0.748046	-0.748046	0.674295	3.37674	-0.605812	1.5277	1.24323	-0.748046	0.105359	-0.463578	-0.605812	-0.321344	1.101	-0.748046	-0.17911	-0.321344	-0.17911	-0.748046	-0.748046
inosine pranobex	-0.626072	0.865453	-0.626072	-0.626072	-0.626072	1.8598	-0.128897	-0.128897	2.35698	-0.626072	0.865453	0.368278	2.85415	-0.626072	-0.626072	-0.626072	-0.128897	-0.626072	-0.626072	0.368278	0.865453	-0.626072	-0.626072	-0.626072	-0.626072	-0.626072	-0.626072
bicalutamide	-0.475897	-0.705347	-0.705347	-0.705347	-0.705347	-0.475897	1.8186	0.441904	-0.0169963	-0.475897	1.13025	0.441904	3.88366	0.441904	-0.246446	0.212454	-0.0169963	-0.705347	-0.475897	-0.475897	0.671354	-0.246446	-0.705347	-0.246446	-0.475897	-0.705347	-0.475897
disulfiram	-0.521187	-0.301312	-0.631125	-0.631125	-0.631125	-0.301312	-0.301312	1.89745	-0.191374	-0.631125	-0.41125	0.908006	2.22726	-0.301312	-0.191374	-0.631125	2.22726	-0.631125	-0.631125	2.55708	-0.191374	-0.631125	-0.631125	-0.301312	-0.301312	-0.631125	-0.191374
sirolimus	-0.612404	-0.434745	-0.744216	-0.717854	-0.749947	-0.528732	0.211705	2.1992	-0.676591	0.262138	1.23181	3.5517	0.750414	-0.386605	0.0627008	-0.384313	0.00997608	-0.755678	-0.699515	-0.127567	-0.456523	-0.03931	-0.0897423	0.875348	-0.450792	-0.724731	-0.575726
artesunate	1.15989	-0.560172	-0.560172	-0.560172	-0.560172	-0.560172	0.626074	3.29513	1.33782	-0.560172	-0.560172	1.51576	1.99026	-0.441547	-0.560172	-0.382235	-0.560172	-0.204298	-0.560172	0.210888	-0.441547	-0.560172	-0.441547	-0.560172	-0.560172	-0.560172	-0.382235
ambrisentan	-0.536324	0.00357451	-0.714012	-0.609833	-0.716679	-0.509237	1.16863	3.39182	-0.637586	-0.628585	0.823424	0.185847	0.326614	-0.0876865	0.285859	-0.625168	1.07779	-0.727597	-0.627085	-0.417393	-0.551576	-0.693176	2.30952	-0.344718	-0.685342	-0.315797	-0.145277
bemiparin	-0.0688539	-0.0688539	0.674768	-0.440665	-0.440665	-0.440665	0.674768	-0.440665	-0.440665	-0.440665	-0.440665	1.41839	-0.440665	-0.440665	-0.440665	-0.440665	-0.440665	2.90563	-0.440665	-0.440665	-0.440665	-0.440665	-0.440665	3.27744	-0.440665	-0.440665	-0.440665
sildenafil	-0.407302	-0.178195	-0.542071	-0.50164	-0.569025	-0.218625	0.0239589	2.57109	-0.528594	-0.447733	-0.245579	3.87835	0.28002	-0.488163	0.010482	-0.434256	0.226112	-0.569025	-0.50164	-0.259056	-0.461209	-0.407302	0.616943	0.333928	-0.569025	-0.542071	-0.0703794
enzalutamide	-0.499624	-0.369198	-0.685948	-0.648683	-0.667316	-0.555521	1.43815	2.48156	-0.574154	-0.648683	-0.0338144	3.35728	0.320201	-0.0524467	0.487893	0.0966124	0.879173	-0.685948	-0.648683	-0.238771	-0.555521	-0.611419	0.0220828	0.0593476	-0.630051	-0.630051	-0.406462
prasugrel	-0.456598	0.290562	-0.822475	-0.656867	-0.810921	-0.448895	2.29711	1.74637	-0.760853	-0.649165	-0.206261	2.559	0.298265	-0.533624	-0.0560584	-0.691529	1.80799	-0.818623	-0.649165	-0.167747	-0.475854	-0.645313	0.309819	0.375292	-0.795515	-0.749299	0.710358
fondaparinux	0.976963	-0.0992229	-0.854843	-0.797599	-0.831945	-0.774702	2.00735	1.19449	-0.465584	-0.637316	-0.477033	2.24778	-0.00763253	-0.809048	0.106855	-0.797599	0.942617	-0.648765	-0.648765	-0.545726	-0.373994	-0.648765	0.232792	2.11039	-0.854843	-0.717458	1.17159
estradiol	-0.621535	-0.527709	-0.621535	-0.4942	-0.601429	-0.561218	0.0553523	4.08987	-0.614833	-0.541113	-0.259635	1.55657	0.0419486	-0.527709	-0.185914	-0.547815	0.330128	-0.614833	1.04052	0.303321	-0.474094	0.685327	-0.427181	0.370339	-0.601429	-0.601429	0.350234
linagliptin	-0.746044	-0.243431	-0.922787	-0.801276	-0.906218	-0.547208	2.20336	2.08185	-0.784707	-0.801276	0.557436	0.607145	2.01004	0.590576	0.452495	-0.525115	1.38592	-0.922787	-0.850985	-0.44779	0.214997	-0.839939	0.618192	0.656854	-0.878601	-0.762614	-0.398081
ketamine	-0.881705	0.283059	-0.931535	-0.78516	-0.844333	-0.479955	1.07099	2.79011	-0.498641	-0.498641	0.803154	0.694152	1.42914	-0.109348	-0.595185	-0.925306	1.23293	-0.875476	-0.943992	1.12082	-0.560928	-0.953335	1.37931	0.519749	-0.529784	-0.884819	-0.0252608
ofatumumab	1.09843	-0.192241	-0.882084	-0.609484	-0.870957	-0.67068	0.380773	2.47812	-0.375828	-0.48153	1.82165	-0.437024	1.10956	-0.403644	-0.431461	0.914845	0.542107	-0.882084	-0.882084	-0.776382	-0.754129	-0.882084	1.54905	1.44335	-0.882084	-0.865394	-0.0587231
fluoxetine	-0.619679	-0.0482225	-0.387458	-0.607907	-0.663555	-0.47735	0.458312	1.85735	-0.634304	-0.474853	-0.508384	1.49885	0.380905	-0.199826	-0.00256306	-0.686741	1.97007	-0.342512	-0.618966	3.28884	-0.557967	-0.589715	-0.0339539	-0.279017	-0.672829	-0.662128	-0.386388
ledipasvir	-0.410064	-0.298368	-0.742187	-0.599848	-0.706602	-0.436753	2.20145	2.99814	-0.430822	-0.687821	0.191908	0.255169	0.464722	-0.311218	0.100969	-0.463441	2.4278	-0.723406	-0.724394	0.508215	-0.371514	-0.681891	-0.0809072	0.314477	-0.687821	-0.639387	-0.466406
leflunomide	-0.496528	-0.47638	-0.588447	-0.506227	-0.564983	-0.472813	0.853915	3.64128	-0.477694	-0.130478	0.104545	0.669576	0.532855	-0.406924	2.62209	-0.463114	-0.0866145	-0.565295	-0.588823	-0.348419	-0.515863	-0.579061	-0.280214	0.378238	-0.39053	-0.380643	-0.48345
liothyronine	-0.768078	0.283814	-0.81332	-0.739801	-0.0272294	-0.638005	1.08687	3.81839	-0.751112	-0.196889	-0.383515	0.945487	1.31308	-0.502277	0.176363	-0.587107	0.849347	-0.790699	-0.236477	0.589202	-0.700214	-0.666282	0.210294	0.340367	-0.63235	-0.677592	-0.502277
iloprost	-0.552864	0.307734	-0.745685	-0.679742	-0.76071	-0.567055	1.15665	3.03728	-0.632998	-0.683916	0.604061	0.866164	0.412909	-0.213132	-0.0169727	-0.62632	0.992207	-0.710627	-0.649692	-0.394267	-0.532831	-0.688924	2.61908	-0.517806	-0.722313	-0.0937671	-0.206455
plitidepsin	-0.19245	-0.19245	-0.19245	-0.19245	-0.19245	-0.19245	-0.19245	-0.19245	-0.19245	-0.19245	-0.19245	-0.19245	-0.19245	-0.19245	-0.19245	5.0037	-0.19245	-0.19245	-0.19245	-0.19245	-0.19245	-0.19245	-0.19245	-0.19245	-0.19245	-0.19245	-0.19245
peginterferon lambda-1a	-0.446513	-0.446513	-0.446513	-0.446513	1.27575	-0.446513	-0.446513	2.0412	-0.25515	-0.446513	-0.446513	-0.446513	0.127575	-0.446513	-0.446513	-0.446513	3.76347	-0.446513	-0.446513	1.08439	-0.446513	-0.446513	-0.446513	0.893026	-0.446513	-0.446513	-0.446513
ibuprofen	-0.711801	-0.635515	-0.788088	-0.468237	-0.787168	-0.606563	2.55886	2.82678	-0.719614	0.00234884	-0.099213	1.36218	0.806572	-0.0353348	1.24683	-0.637813	0.558871	-0.776139	-0.356564	-0.216859	-0.5891	-0.74397	-0.128165	0.771186	-0.672279	-0.57899	-0.582206
brexanolone	-0.394527	-0.394527	-0.394527	-0.394527	-0.394527	-0.394527	-0.394527	2.20935	-0.394527	-0.394527	-0.394527	0.789053	-0.394527	0.0789053	-0.394527	-0.394527	1.4992	-0.157811	-0.394527	3.86636	-0.394527	-0.394527	-0.394527	-0.394527	-0.394527	-0.394527	-0.394527
celecoxib	-0.633205	-0.404038	-0.694368	-0.521719	-0.680819	-0.393006	1.01703	3.6567	-0.585204	0.190169	0.213589	0.870896	0.250364	-0.539913	2.31461	-0.5463	0.386626	-0.699207	-0.669593	-0.0678368	-0.464233	-0.677142	-0.0275777	0.100748	-0.351586	-0.620044	-0.424942
bivalirudin	0.380085	2.29469	-0.692095	-0.615511	-0.692095	-0.692095	-0.00283645	2.7542	-0.385758	-0.692095	-0.615511	1.2991	1.60543	-0.692095	-0.692095	-0.692095	0.380085	-0.692095	0.380085	-0.615511	-0.538926	-0.692095	0.609838	-0.538926	-0.615511	-0.615511	1.06934
berberine	-0.19245	-0.19245	-0.19245	-0.19245	-0.19245	-0.19245	-0.19245	-0.19245	-0.19245	-0.19245	-0.19245	-0.19245	-0.19245	-0.19245	-0.19245	-0.19245	5.0037	-0.19245	-0.19245	-0.19245	-0.19245	-0.19245	-0.19245	-0.19245	-0.19245	-0.19245	-0.19245
bucillamine	-0.0114307	-0.628686	-0.628686	-0.628686	-0.628686	-0.628686	0.914452	2.45759	-0.628686	-0.628686	2.45759	-0.320058	-0.320058	-0.628686	-0.628686	1.84034	-0.628686	-0.628686	-0.628686	-0.628686	0.914452	-0.628686	1.22308	0.914452	-0.628686	-0.628686	-0.0114307
bempegaldesleukin	-0.511021	0.638776	-0.511021	-0.511021	-0.511021	-0.511021	2.36347	-0.511021	-0.511021	-0.511021	-0.511021	-0.511021	-0.511021	0.0638776	0.0638776	0.0638776	1.21367	-0.511021	-0.511021	-0.511021	0.0638776	-0.511021	3.51327	-0.511021	-0.511021	-0.511021	1.21367
calcium	-0.769135	-0.457688	-0.866792	-0.819283	-0.782332	-0.653002	1.54296	2.85737	-0.774414	-0.676757	0.149369	1.28166	0.962299	0.299814	1.36085	-0.468246	1.10746	-0.674117	-0.703151	-0.0565023	-0.396982	-0.885268	1.36612	-0.0221904	-0.824562	-0.787611	-0.309883
candesartan	-0.780214	0.321666	-0.870533	-0.697122	-0.823567	-0.162439	1.80288	2.86141	-0.834405	-0.700735	0.281926	1.51386	1.15259	-0.0215425	0.628748	-0.711573	1.41271	-0.899434	-0.870533	-0.202179	-0.151601	-0.852469	0.0796137	-0.17689	-0.841631	-0.903047	0.444499
cefditoren	-0.395401	4.39032	-0.395401	-0.395401	-0.395401	-0.395401	-0.395401	1.07713	-0.395401	0.340863	-0.395401	1.44526	-0.395401	-0.395401	-0.395401	-0.395401	0.340863	-0.395401	-0.395401	-0.395401	-0.395401	-0.395401	0.340863	-0.027269	-0.395401	-0.395401	-0.395401
ceftaroline fosamil	2.40288	-0.544533	-0.717911	-0.752586	-0.752586	-0.752586	2.16015	1.74405	-0.683235	-0.475182	1.01586	0.773135	0.981187	-0.405831	-0.232454	-0.613884	-0.336481	-0.717911	-0.683235	-0.613884	0.148976	-0.752586	-0.26713	1.70937	-0.752586	-0.683235	-0.197779
ceftriaxone	-0.214797	-0.423504	-0.980056	-0.885189	-0.670158	-0.689131	1.72681	2.6565	0.575759	0.461919	1.18923	0.0192076	0.74652	-0.391882	0.0128831	-0.897838	0.607382	-0.942109	-0.92946	-0.11993	-0.385557	-0.961083	0.866684	1.93552	-0.935785	-0.87254	-0.499398
dronabinol	-0.780013	-0.620465	-0.684284	-0.780013	-0.716194	-0.748103	2.53859	2.31522	-0.684284	-0.620465	0.145366	1.64512	0.687829	0.592101	-0.17373	0.145366	1.54939	-0.780013	-0.652374	1.07074	-0.556646	-0.748103	-0.20564	-0.684284	-0.684284	-0.237549	-0.333278
cetirizine	-0.616891	-0.350803	-0.74553	-0.684735	-0.748173	-0.520853	1.09242	3.25108	-0.547285	-0.12172	-0.0186333	1.67393	0.408694	-0.548166	1.37877	-0.712048	0.347018	-0.587815	-0.686497	0.179611	-0.645086	-0.734957	0.0712375	1.68539	-0.671518	-0.524377	-0.623059
citrulline	-0.388811	-0.763736	-0.763736	-0.763736	-0.763736	-0.763736	0.361039	2.23566	-0.388811	-0.763736	-0.763736	0.361039	0.735964	0.361039	-0.0138861	-0.763736	2.23566	1.48581	-0.388811	0.361039	-0.763736	-0.763736	1.86074	1.11089	-0.763736	-0.763736	-0.763736
clavulanic acid	1.08564	-0.885806	-0.937686	-0.937686	-0.730165	-0.937686	1.39692	1.9676	0.151798	0.514959	2.12324	0.255558	1.34504	0.359318	-0.315124	-0.885806	0.0480372	-0.522645	-0.885806	-0.833926	-0.0557232	-0.937686	0.203678	1.7082	-0.730165	-0.833926	-0.730165
clindamycin	-0.484788	-0.422434	-0.843327	-0.77058	-0.791365	-0.57832	2.46147	2.39911	-0.515965	1.62488	1.06888	0.185524	0.138758	-0.526358	0.0867961	-0.77058	0.336215	-0.801758	-0.744599	-0.464003	-0.406845	-0.541947	0.367392	1.80675	-0.749795	-0.614694	-0.448415
omeprazole	-0.0616594	-0.228531	-0.290846	-0.284942	-0.183611	-0.272542	0.360424	0.0473927	-0.279082	-0.26473	-0.210681	-0.0558458	-0.202551	-0.220673	-0.124611	-0.219356	-0.182294	-0.292708	-0.28208	-0.149637	4.95565	-0.289075	-0.199326	-0.25442	-0.288303	-0.277765	-0.248197
clofazimine	0.00730434	-0.0067826	-0.88299	-0.542086	-0.767477	-0.564625	1.8048	1.36247	-0.0631303	-0.795651	0.948312	0.818712	3.03881	0.204521	-0.201182	-0.812555	0.460904	-0.82946	-0.897077	-0.271617	-0.578712	-0.866086	1.39909	0.311582	-0.880173	-0.860451	-0.536451
indomethacin	-0.538634	-0.274214	-0.723729	-0.512192	-0.750171	-0.35354	2.47576	1.15366	-0.591519	3.29546	0.254627	0.254627	-0.327098	-0.379982	-0.142004	-0.750171	0.466164	-0.644403	-0.750171	0.757026	-0.538634	-0.670845	-0.0362354	0.995005	-0.697287	-0.670845	-0.300656
dasatinib	-0.35247	-0.300828	-0.831888	-0.748645	-0.816473	-0.428005	2.42847	2.93255	-0.726293	-0.659236	0.183215	0.782103	0.496147	-0.260748	0.464546	-0.431088	0.856867	-0.740938	-0.822639	-0.433401	-0.641508	-0.740938	1.29466	1.04802	-0.830347	-0.237625	-0.483501
decitabine	1.26423	-0.207612	-0.802611	-0.73998	-0.833927	-0.771296	0.857124	2.32896	-0.708664	-0.395506	2.32896	0.512651	2.10975	-0.113665	0.230809	0.0429142	0.387388	-0.833927	-0.833927	-0.833927	-0.489454	-0.833927	0.262125	-0.771296	-0.646033	-0.73998	0.230809
degarelix	-0.490653	-0.490653	-0.490653	-0.490653	-0.490653	-0.490653	1.47196	3.92523	-0.490653	-0.490653	-0.490653	1.96261	0.490653	-0.490653	0	-0.490653	0	-0.490653	0	-0.490653	0	-0.490653	-0.490653	0.490653	-0.490653	-0.490653	0
diphenhydramine	-0.755225	-0.520932	-0.807596	-0.706299	-0.790369	-0.491301	0.916525	3.2312	-0.784856	-0.0482113	0.472057	1.73586	0.693257	-0.555387	0.571976	-0.745577	1.43541	-0.762116	-0.75867	0.482393	-0.633255	-0.719392	0.465855	0.787663	-0.744888	-0.71319	-0.25494
ramelteon	-0.354876	-0.388614	-0.675389	-0.624782	-0.709127	-0.557305	0.893438	2.47913	-0.000624782	-0.540436	-0.371745	2.64782	0.269281	-0.405483	-0.523567	-0.540436	1.97306	-0.65852	-0.675389	1.55133	-0.540436	-0.607913	0.117459	-0.0174939	-0.591044	-0.591044	-0.557305
iodide	-0.799033	-0.692757	-0.799033	-0.763608	-0.675045	1.52131	-0.0196806	2.2121	-0.728182	-0.409357	-0.0373932	2.37151	-0.179094	-0.515632	0.600259	-0.497919	2.44236	-0.692757	-0.196806	0.0511696	0.547121	-0.533344	0.228295	-0.551057	-0.799033	-0.78132	-0.303081
thimerosal	-0.402981	-0.402981	-0.402981	-0.402981	-0.402981	-0.280728	-0.280728	0.452788	-0.402981	4.60938	-0.158476	-0.036223	-0.280728	-0.280728	0.0860296	-0.402981	-0.158476	-0.402981	-0.402981	1.1863	-0.402981	-0.402981	-0.402981	0.697293	-0.402981	-0.402981	0.0860296
semaglutide	-0.559301	-0.420373	-0.590285	-0.508328	-0.544309	-0.182497	4.19922	1.13282	-0.473346	-0.50333	-0.176501	1.28674	1.04586	0.363218	-0.176501	-0.489337	0.445175	-0.588286	-0.452357	-0.208484	-0.342414	-0.535314	-0.11953	-0.0755532	-0.551305	-0.506329	-0.469348
sacubitril	-0.76746	0.799908	-0.82196	-0.662567	-0.789643	-0.553292	0.309678	3.1626	-0.752123	-0.686668	0.0481304	1.35724	1.57551	-0.0759335	-0.0118475	-0.671057	1.26768	-0.828807	-0.776224	0.038271	-0.218073	-0.788	1.28466	-0.194794	-0.829903	-0.83182	0.416488
selenium	-0.731794	-0.731794	-0.731794	-0.731794	-0.633494	0.939318	0.546115	1.23422	-0.14199	-0.0436892	1.92233	2.90533	-0.0436892	-0.14199	-0.731794	-0.731794	-0.240291	0.841017	-0.731794	-0.436892	-0.731794	-0.731794	-0.14199	1.92233	-0.731794	-0.633494	-0.535193
salbutamol	-0.591856	-0.174287	-0.647155	-0.637751	-0.602389	-0.567404	0.0961928	1.74992	-0.685527	-0.355233	0.4547	1.12319	0.888445	-0.325138	0.0559406	-0.615179	0.162026	-0.597122	0.0171932	-0.0343446	-0.618189	-0.653551	3.9856	-0.168644	-0.501571	-0.538061	-0.219805
tafenoquine	-0.277555	-0.277555	-0.277555	-0.277555	-0.277555	-0.277555	-0.277555	-0.277555	-0.277555	-0.277555	-0.277555	3.46944	-0.277555	-0.277555	-0.277555	-0.277555	-0.277555	-0.277555	-0.277555	3.46944	-0.277555	-0.277555	-0.277555	-0.277555	-0.277555	-0.277555	-0.277555
pyridostigmine	-0.80686	-0.408854	-0.829389	-0.836898	-0.761803	-0.446401	1.13061	2.73014	-0.656669	-0.521497	0.462255	1.50608	0.582408	0.0342102	0.822714	-0.81437	2.40723	-0.754293	-0.521497	0.267006	-0.701726	-0.836898	0.71007	-0.0333758	-0.656669	-0.611612	-0.453911
ticagrelor	-0.57067	1.16083	-0.86839	-0.747784	-0.822003	-0.53862	1.04697	2.56256	-0.787423	-0.661757	-0.251864	2.29605	0.852147	-0.40452	0.238151	-0.762965	1.14734	-0.874294	-0.711517	0.182487	-0.619587	-0.773929	1.26204	-0.00559143	-0.800918	-0.761278	0.214536
propofol	0.0320508	0.633003	-0.929472	-0.929472	-0.881396	-0.761206	0.368584	3.34931	-0.304482	1.01761	-0.71313	0.320508	1.52241	-0.352558	-0.0400635	-0.83332	0.705117	-0.83332	-0.809282	-0.0641015	0.00801269	-0.929472	0.41666	0.29647	-0.929472	-0.737168	1.37818
propranolol	-0.612088	1.14002	-0.735786	-0.70359	-0.751036	-0.329108	0.377495	2.14824	-0.700201	-0.495168	-0.442639	2.21432	0.414774	-0.330802	-0.27319	-0.766286	2.42613	-0.607004	-0.764592	1.41961	-0.568031	-0.727313	0.189406	-0.195243	-0.776453	-0.798482	0.247019
theophylline	-0.591668	0.158565	-0.629325	-0.617738	-0.548219	-0.533735	0.210705	1.25929	-0.580082	-0.28752	0.48299	0.511957	1.4302	-0.0210276	-0.345453	-0.542425	0.213601	-0.632222	-0.614842	0.349744	-0.501872	-0.580082	4.12119	-0.397593	-0.429456	-0.493182	-0.391799
abatacept	-0.571882	-0.501278	-0.651762	-0.590462	-0.612276	-0.467039	0.545729	3.52293	-0.556536	-0.232959	0.634828	1.02064	0.55526	-0.47189	2.54701	-0.466784	-0.0358405	-0.63355	-0.548735	-0.404009	-0.545643	-0.622034	-0.0748728	0.439128	-0.459324	-0.357772	-0.460884
secukinumab	-0.629206	-0.572295	-0.693258	-0.596606	-0.669134	-0.45186	0.570114	3.34387	-0.627126	-0.468471	1.41487	0.727961	0.0143867	-0.545128	1.9008	-0.593842	0.360354	-0.680559	-0.552797	-0.10403	-0.522991	-0.592911	0.418724	1.40999	-0.691302	-0.669351	-0.500202
tamoxifen	-0.253931	-0.541437	-0.80553	-0.733419	-0.758705	-0.553611	1.104	2.26619	-0.395342	-0.630404	-0.147169	0.0110993	1.08339	-0.332597	0.731269	3.35066	0.620762	-0.816768	-0.736229	-0.0965984	-0.65569	-0.364438	0.379144	0.107559	-0.773689	-0.770879	-0.287645
quetiapine	-0.64456	-0.3872	-0.651391	-0.54329	-0.626458	-0.343994	0.835046	1.67373	-0.617578	-0.561563	-0.14299	2.49653	0.345601	-0.209252	0.00268182	-0.573005	1.91299	-0.556611	-0.624067	2.64784	-0.569931	-0.626458	-0.0970515	-0.45739	-0.547389	-0.655661	-0.478566
quinine	-0.199829	0.356395	-0.82558	-0.658713	-0.811675	-0.185923	0.12	1.89992	-0.616996	0.46764	-0.436224	1.67743	0.884808	-0.422318	0.870902	-0.769958	1.31588	-0.783864	-0.82558	2.97065	-0.491846	-0.82558	-0.311073	-0.491846	-0.797769	-0.797769	-0.311073
tenofovir alafenamide	-0.540564	-0.706419	-0.208854	-0.706419	-0.706419	-0.872274	0.28871	2.61068	0.122855	-0.872274	0.95213	3.2741	-0.540564	-0.0429994	0.122855	0.786275	-0.208854	-0.0429994	-0.872274	0.62042	-0.540564	-0.872274	-0.540564	0.28871	-0.706419	0.122855	-0.208854
dimethyl fumarate	-0.64619	-0.590054	-0.763483	-0.651102	-0.743295	-0.351961	2.37108	2.01386	-0.672207	-0.582929	0.189376	0.928916	0.134319	-0.419486	0.45721	-0.464503	2.88359	-0.673449	-0.767315	0.260356	-0.541043	-0.677875	-0.305271	0.433622	-0.729801	-0.579421	0.48706
ramipril	-0.58246	1.10746	-0.779132	-0.771848	-0.779132	-0.0798556	1.42067	3.24171	-0.749995	1.16573	0.808808	-0.407641	0.488306	-0.429494	1.15845	-0.706291	0.211509	-0.779132	-0.75728	-0.611597	-0.640733	-0.779132	1.03462	-0.502335	-0.764564	-0.720859	0.204225
tenecteplase	-0.198685	1.04431	-0.591209	-0.591209	-0.591209	-0.394947	0.32468	0.913466	-0.591209	-0.591209	-0.264106	1.17515	-0.394947	-0.591209	-0.460368	-0.525788	3.66113	-0.591209	-0.394947	-0.460368	-0.525788	-0.591209	1.24057	-0.460368	-0.591209	-0.525788	1.56767
tazobactam	0.696234	-0.638666	-0.748384	-0.711811	-0.803242	-0.803242	0.421939	1.08025	-0.455803	-0.236367	1.84827	0.677947	3.25632	-0.254654	-0.583807	-0.620379	-0.291226	-0.602093	-0.803242	-0.510662	0.495085	-0.583807	0.330508	1.59226	-0.803242	-0.784956	-0.163222
dexmedetomidine	-0.208377	0.980899	-0.894498	-0.803015	-0.803015	-0.803015	0.752192	0.935157	-0.162636	-0.0711533	0.249036	3.13074	0.843675	-0.0254119	-0.665791	-0.803015	1.34683	-0.894498	-0.116895	-0.62005	-0.528567	-0.894498	1.89573	-0.345602	-0.894498	-0.711533	0.111812
hypochlorite	-0.328812	1.24948	-0.328812	-0.328812	-0.328812	-0.328812	-0.328812	0.263049	-0.328812	-0.328812	-0.328812	0.85491	-0.328812	-0.328812	-0.328812	-0.328812	-0.328812	-0.328812	-0.328812	4.60336	-0.328812	-0.328812	0.263049	-0.328812	-0.328812	-0.328812	-0.328812
icosapent	-0.683056	-0.384593	-0.683056	-0.602223	-0.683056	-0.496517	2.54407	0.728424	-0.63953	-0.521389	-0.390811	2.88606	0.722207	-0.508953	1.03311	-0.571133	0.43618	-0.695492	1.71086	-0.452991	-0.620877	-0.552479	0.000921182	0.112845	-0.676838	-0.397029	-0.614659
losmapimod	5.0037	-0.19245	-0.19245	-0.19245	-0.19245	-0.19245	-0.19245	-0.19245	-0.19245	-0.19245	-0.19245	-0.19245	-0.19245	-0.19245	-0.19245	-0.19245	-0.19245	-0.19245	-0.19245	-0.19245	-0.19245	-0.19245	-0.19245	-0.19245	-0.19245	-0.19245	-0.19245
moxifloxacin	-0.654247	-0.234762	-0.812234	-0.59432	-0.765928	-0.217057	0.715888	1.98388	-0.686934	0.191532	0.0921091	0.687287	-0.091756	-0.597044	1.19802	-0.731879	3.18921	-0.812234	-0.804063	1.49766	-0.639265	-0.755032	0.379483	0.303213	-0.569805	-0.755032	-0.516688
arginine	-0.724414	0.498035	-0.724414	-0.724414	-0.724414	-0.724414	1.2315	1.96497	0.742524	-0.724414	-0.479924	2.20946	0.253545	0.253545	-0.724414	-0.724414	2.69844	0.00905517	-0.724414	0.00905517	-0.724414	-0.724414	-0.479924	-0.724414	-0.724414	0.00905517	0.498035
aspartic acid	-0.457949	-0.457949	-0.457949	-0.457949	-0.457949	-0.457949	-0.457949	3.34655	-0.457949	2.39543	-0.457949	1.4443	0.493176	1.4443	-0.457949	-0.457949	-0.457949	-0.457949	-0.457949	-0.457949	-0.457949	-0.457949	-0.457949	0.493176	-0.457949	-0.457949	-0.457949
mometasone furoate	-0.342474	-0.453288	-0.453288	-0.440976	0.236221	0.125407	-0.330162	2.78494	-0.453288	-0.391725	-0.133159	0.482474	-0.0962212	-0.330162	-0.379412	-0.453288	-0.133159	-0.440976	-0.342474	0.174657	-0.41635	-0.453288	-0.379412	3.85614	-0.404038	-0.440976	-0.391725
modafinil	-0.647584	-0.476559	-0.627463	-0.51177	-0.647584	-0.360866	0.383595	3.67833	-0.662674	-0.209962	-0.340745	1.32423	0.177359	-0.441348	0.0566356	-0.612373	2.03851	-0.245173	-0.486619	1.3192	-0.572132	-0.541951	-0.0992986	-0.074148	-0.52183	-0.380986	-0.5168
methotrexate	-0.221347	-0.615718	-0.809203	-0.758453	-0.791758	-0.541179	1.26204	3.44641	-0.496772	-0.429105	1.36988	0.424132	0.680526	-0.509988	1.74892	-0.230862	0.620789	-0.781185	-0.644794	-0.340293	-0.592458	-0.718276	0.276639	0.373382	-0.715104	-0.528491	-0.477741
melphalan	2.18421	-0.022629	-0.870712	-0.971022	-0.825116	-0.182214	2.11582	1.10359	-0.56066	-0.551541	2.56266	0.064003	0.716024	-0.0363078	-0.246049	0.488044	0.360376	-0.975582	-0.971022	-0.597137	-0.22781	-0.78408	0.519961	-0.0636653	-0.971022	-0.802318	-0.45579
medical cannabis	-0.501051	-0.169008	-0.510538	-0.538999	-0.576947	-0.206956	0.0207307	0.67533	-0.548486	-0.557973	-0.330286	1.84222	-0.22593	-0.425156	-0.178495	-0.557973	1.38685	-0.34926	-0.56746	3.98627	-0.510538	-0.548486	0.618408	-0.216443	-0.159521	-0.501051	-0.34926
lucinactant	-0.235521	-0.235521	1.03629	-0.235521	-0.235521	-0.235521	-0.235521	-0.235521	-0.235521	-0.235521	-0.235521	-0.235521	-0.235521	-0.235521	-0.235521	-0.235521	-0.235521	-0.235521	-0.235521	-0.235521	-0.235521	-0.235521	4.85174	-0.235521	-0.235521	-0.235521	-0.235521
levofloxacin	-0.697919	-0.354515	-0.750122	-0.590999	-0.724335	-0.407347	0.605884	1.74616	-0.63817	0.554939	-0.128095	0.670665	-0.204826	-0.57842	2.23171	-0.72119	3.13739	-0.758927	-0.730625	0.851801	-0.594772	-0.702322	0.13103	0.0983251	-0.467725	-0.663327	-0.314263
icatibant	-0.745011	-0.563211	2.56453	-0.729372	-0.764559	-0.643359	0.83059	2.9555	-0.698095	-0.567121	0.615557	1.72395	-0.264121	-0.57103	0.00564731	-0.619901	0.33797	-0.63945	-0.326675	-0.312992	-0.649224	-0.643359	0.723073	0.0740667	-0.69614	-0.182017	-0.21525
lenalidomide	-0.0571709	-0.434112	-0.876281	-0.750491	-0.849285	-0.469773	2.09592	2.63336	-0.763727	-0.625748	1.37151	0.306105	1.85953	-0.27447	0.41047	0.0364334	1.02942	-0.878185	-0.871472	-0.414734	-0.456299	-0.819004	0.154701	0.590251	-0.865044	-0.863378	-0.218527
lanadelumab	-0.644238	-0.548851	3.32793	-0.555664	-0.630611	-0.589731	0.207428	2.77605	-0.630611	-0.473905	0.575347	1.33163	-0.262692	-0.487531	0.0370948	-0.535224	0.534467	-0.610171	-0.235438	-0.262692	-0.589731	-0.562478	0.0916014	0.084788	-0.535224	-0.351265	-0.460278
resveratrol	-0.383136	-0.383136	-0.383136	-0.383136	-0.383136	-0.383136	-0.383136	1.6858	-0.383136	-0.383136	-0.383136	3.75473	-0.383136	-0.383136	-0.383136	1.6858	-0.383136	-0.383136	1.6858	-0.383136	-0.383136	-0.383136	-0.383136	-0.383136	-0.383136	-0.383136	-0.383136
lactose	-0.514226	-0.42151	-0.514226	-0.42151	-0.514226	0.111602	0.551998	1.80365	-0.444689	3.91292	-0.351974	0.52882	-0.375153	-0.189723	-0.0738287	-0.42151	-0.375153	-0.514226	-0.514226	-0.444689	-0.514226	-0.444689	-0.0738287	1.71094	-0.491047	-0.491047	-0.514226
ketotifen	-0.249816	-0.251706	-0.249816	-0.249816	-0.202555	0.459092	-0.206336	4.95451	-0.251706	-0.106144	-0.238473	-0.153404	-0.240363	-0.249816	-0.18176	-0.247925	-0.13639	-0.251706	-0.194993	-0.22335	-0.251706	-0.251706	-0.234692	-0.0456501	-0.251706	-0.246035	-0.246035
atovaquone	-0.29724	-0.578835	-0.684433	-0.684433	-0.684433	-0.473237	0.301151	3.5395	-0.649234	-0.543636	0.793943	2.51871	-0.0860431	-0.402838	-0.332439	0.758743	0.0547547	-0.684433	-0.29724	-0.226841	-0.508436	-0.684433	0.230752	0.0547547	-0.649234	0.793943	-0.578835
dutasteride	-0.260543	-0.260543	-0.260543	-0.260543	-0.260543	-0.14708	-0.260543	0.306768	-0.260543	-0.260543	-0.14708	4.95871	-0.260543	-0.260543	-0.260543	-0.14708	-0.260543	-0.0336184	-0.260543	-0.260543	-0.260543	0.0798437	-0.0336184	-0.14708	-0.260543	-0.260543	-0.260543
diosmin	-0.268855	0.0889871	-0.882298	-0.780057	-0.831177	-0.268855	-0.0132534	2.18492	1.52035	-0.831177	1.26475	0.65131	1.00915	-0.319975	0.804671	-0.831177	1.06027	-0.882298	-0.882298	0.497949	-0.831177	-0.882298	2.23604	-0.575576	-0.882298	-0.882298	-0.473336
omega-3 fatty acids	-0.687251	-0.478759	-0.687251	-0.687251	-0.374513	-0.478759	1.29342	1.39767	-0.583005	-0.374513	0.0424706	1.50191	-0.166021	-0.478759	2.02314	-0.687251	3.16985	-0.0617754	-0.583005	-0.478759	-0.478759	-0.687251	0.5637	-0.270267	-0.687251	-0.687251	-0.374513
aprotinin	-0.346944	0.639108	-0.346944	-0.346944	-0.346944	-0.346944	-0.346944	-0.182602	-0.346944	-0.182602	-0.346944	4.58332	0.639108	-0.346944	-0.346944	-0.346944	-0.346944	-0.346944	-0.346944	-0.346944	1.29648	-0.346944	-0.346944	-0.346944	-0.346944	-0.346944	0.146082
nebivolol	-0.795672	0.228464	-0.881016	-0.743517	-0.833603	-0.188777	0.911221	2.75561	-0.847827	-0.468517	-0.221966	1.75993	1.36639	-0.506448	0.261653	-0.757741	1.99225	-0.871534	-0.681879	0.688376	-0.591793	-0.814637	0.309067	0.342257	-0.786189	-0.681879	0.0577745
nicorandil	0.225836	1.26372	-0.855293	-0.855293	-0.768803	-0.725558	2.25836	1.30697	-0.682313	-0.768803	-0.249861	1.86915	1.35021	-0.249861	-0.293106	-0.855293	1.56644	-0.855293	-0.855293	-0.509332	0.00961004	-0.725558	0.182591	-0.249861	-0.855293	-0.855293	1.17723
aprepitant	0.0168157	-0.227454	-0.782373	-0.787683	-0.811579	-0.726615	2.31614	2.62944	-0.328349	-0.0548723	-0.184973	0.324809	0.523942	0.274361	-0.248695	-0.508896	0.808039	-0.774407	-0.715995	-0.527482	-0.628376	-0.83282	2.19666	0.983276	-0.854061	-0.755821	-0.323038
ibudilast	-0.57177	-0.645459	-0.645459	-0.645459	-0.645459	0.165117	-0.645459	1.8968	-0.645459	-0.645459	3.40742	0.238806	0.975694	0.975694	-0.645459	-0.645459	0.201962	-0.645459	-0.645459	0.165117	-0.645459	-0.645459	-0.645459	0.975694	1.08623	-0.645459	0.165117
adalimumab	-0.595865	-0.509956	-0.716078	-0.642099	-0.679018	-0.408883	1.42577	3.52916	-0.603121	-0.429954	0.582015	0.922675	0.363486	-0.439721	2.16565	-0.481955	0.232355	-0.636017	-0.547259	-0.262019	-0.557562	-0.594446	-0.0540251	0.385045	-0.581795	-0.406604	-0.45978
hypochlorous acid	-0.298429	-0.298429	-0.298429	-0.298429	-0.298429	4.73757	-0.298429	0.70877	-0.298429	-0.298429	-0.298429	0.70877	-0.298429	-0.298429	-0.298429	-0.298429	-0.298429	-0.298429	0.70877	-0.298429	-0.298429	-0.298429	-0.298429	-0.298429	-0.298429	-0.298429	-0.298429
glatiramer	-0.493872	-0.317513	-0.528662	-0.467529	-0.522026	-0.308665	0.143395	4.32153	-0.500307	-0.216161	-0.130897	0.470575	-0.138941	-0.462502	0.169537	-0.401168	1.96893	-0.398956	-0.463105	-0.0693626	-0.415647	-0.48784	-0.0279372	0.307287	-0.450838	-0.325758	-0.253565
isavuconazonium	-0.0117358	-0.106122	-0.483666	-0.483666	-0.483666	-0.261185	0.69616	1.16135	-0.369055	-0.436473	0.291648	4.57947	0.129843	-0.227475	-0.288152	-0.348829	-0.0858963	-0.476924	-0.382538	-0.355571	-0.443215	-0.476924	0.419743	-0.288152	-0.449957	-0.409506	-0.409506
alisporivir	-0.277555	-0.277555	-0.277555	-0.277555	-0.277555	-0.277555	-0.277555	3.46944	-0.277555	-0.277555	-0.277555	-0.277555	-0.277555	-0.277555	-0.277555	-0.277555	-0.277555	-0.277555	-0.277555	-0.277555	-0.277555	-0.277555	3.46944	-0.277555	-0.277555	-0.277555	-0.277555
etoposide	1.10683	-0.607725	-0.773165	-0.547565	-0.412206	-0.728045	0.941389	2.32506	-0.532526	-0.577645	0.490191	2.05435	0.430031	-0.502446	-0.667885	2.67098	0.445071	-0.201647	-0.773165	-0.667885	-0.547565	-0.743085	-0.00612739	-0.472366	-0.773165	-0.592685	-0.337006
epoprostenol	-0.587469	-0.366725	-0.786696	-0.695848	-0.689314	-0.695848	0.934785	3.52521	-0.701905	-0.705092	1.90749	0.17071	0.582552	-0.23667	0.257254	-0.684532	0.407072	-0.785102	-0.0965734	-0.458051	-0.696486	-0.732665	0.993915	0.0878311	-0.763585	0.971283	-0.155545
eltrombopag	0.0685869	-0.561889	-0.793724	-0.71032	-0.74142	-0.412045	0.904039	3.47401	-0.494035	-0.687702	0.231154	0.822049	2.24557	-0.458695	0.474297	-0.399323	1.01854	-0.59723	-0.790896	-0.236756	-0.458695	-0.756969	0.0742414	0.303249	-0.768278	-0.495449	-0.252306
almitrine	-0.424918	-0.424918	-0.424918	-0.424918	-0.424918	-0.424918	-0.424918	-0.424918	-0.424918	-0.424918	3.39935	-0.424918	-0.424918	-0.424918	-0.424918	-0.424918	-0.424918	-0.424918	-0.424918	-0.424918	0.849837	-0.424918	2.12459	2.12459	-0.424918	0.849837	-0.424918
alprostadil	-0.454257	1.5899	-0.454257	-0.454257	-0.454257	-0.454257	-0.454257	2.27128	-0.454257	-0.454257	0.227128	0.227128	0.227128	-0.454257	-0.454257	-0.454257	-0.454257	-0.454257	-0.454257	-0.454257	-0.454257	-0.454257	3.63405	-0.454257	-0.454257	0.908514	-0.454257
edoxaban	0.0604361	0.342859	-0.724071	-0.739762	-0.677001	-0.488719	3.37106	2.10016	-0.473029	-0.708381	-0.457339	1.51962	0.405619	-0.55148	-0.143536	-0.771142	0.656662	-0.786832	-0.786832	-0.473029	-0.237677	-0.53579	0.625282	0.185957	-0.771142	-0.58286	0.640972
amiodarone	-0.33545	2.42531	-0.878966	-0.833581	-0.331022	0.127259	0.25456	1.99027	-0.232502	-0.846865	-0.189331	0.994008	0.788114	-0.0255011	-0.453894	-0.833581	1.13238	-0.873432	-0.901106	-0.178261	-0.32438	-0.909961	2.39874	-0.163871	-0.85572	-0.851292	-0.0919186
furosemide	-0.459788	0.229311	-0.889819	-0.937017	-0.882477	-0.735637	1.56136	2.81579	-0.707318	-0.687389	0.202041	0.653049	1.37781	0.782058	0.304829	-0.84262	1.18062	-0.953799	-0.970581	-0.0612221	0.0174421	-0.984216	1.21733	0.631023	-1.00939	-0.696829	-0.15457
amlodipine	-0.777103	0.116332	-0.884368	-0.820115	-0.893395	-0.562041	0.965692	2.55954	-0.727187	-0.658952	-0.197233	1.14172	1.23917	-0.134573	0.571147	-0.617267	2.255	-0.937204	-0.896581	0.807449	-0.256441	-0.891006	0.591591	0.372547	-0.935611	-0.932425	0.501318
isoflurane	-0.637255	1.11729	0.290957	-0.637255	-0.637255	-0.637255	1.78515	2.93976	-0.637255	-0.637255	0.030605	0.902218	1.68327	0.336236	-0.637255	-0.637255	0.245678	-0.637255	-0.625935	-0.625935	-0.637255	-0.637255	-0.625935	-0.637255	-0.637255	-0.637255	1.4682
amoxicillin	-0.665275	-0.281841	-0.724265	-1.01922	-1.04871	1.98927	-0.222851	0.956948	-0.63578	1.54685	0.514523	0.0131089	1.75331	-0.252346	1.16341	-0.340831	1.57634	-1.04871	-1.04871	-0.193356	-0.69477	-0.901235	0.838968	1.13392	-1.04871	-0.98972	-0.370326
itraconazole	-0.429057	-0.314074	-0.946481	-0.845871	-0.673396	-0.515294	1.42504	3.26477	-0.529667	-0.127227	0.677655	1.49691	0.936367	-0.213464	0.447689	-0.903362	0.850129	-0.802752	-0.788379	0.246468	-0.730888	-0.903362	0.20335	1.03698	-0.860244	-0.457803	-0.54404
nicotinamide	-0.467429	-0.509498	-0.509498	-0.509498	-0.488464	-0.509498	1.48876	1.38359	0.247738	-0.509498	-0.299155	0.542218	-0.341223	-0.404326	-0.446395	-0.13088	3.88668	-0.446395	-0.509498	-0.488464	-0.509498	-0.509498	1.46773	0.01636	-0.488464	-0.467429	-0.488464
rosuvastatin	-0.764315	0.157459	-0.893483	-0.75702	-0.815381	-0.439033	1.36074	2.3426	-0.657032	-0.421439	-0.159669	1.92248	1.50879	-0.221034	2.02933	-0.645016	0.927321	-0.888763	-0.652741	0.123987	-0.550178	-0.839413	0.366017	-0.288837	-0.766031	-0.843275	-0.136066
trimetazidine	-0.667468	3.25749	-0.667468	-0.667468	-0.612187	-0.667468	0.272311	1.65434	-0.225219	-0.391063	-0.667468	0.106467	0.603997	-0.0040949	-0.391063	-0.335782	2.53884	-0.335782	-0.667468	0.21703	-0.612187	-0.667468	0.548716	-0.556906	-0.446344	-0.667468	0.0511862
pentaglobin	2.36689	-0.531117	-0.631048	-0.631048	-0.631048	-0.631048	0.917888	1.56744	-0.231323	-0.431185	3.06641	0.118437	1.01782	-0.631048	-0.631048	-0.581082	-0.631048	-0.631048	-0.631048	-0.631048	-0.481151	-0.631048	-0.281288	0.718025	-0.631048	-0.0814255	0.418231
zanubrutinib	-0.620732	-0.620732	-0.620732	-0.620732	-0.620732	-0.620732	1.39044	1.72564	-0.620732	-0.620732	1.05524	0.0496586	-0.285537	2.06083	-0.620732	0.720049	-0.620732	-0.620732	-0.620732	-0.620732	2.06083	-0.620732	2.06083	-0.285537	-0.620732	-0.620732	-0.620732
vitamin e	-0.665712	-0.665712	-0.893234	-0.807913	-0.864794	-0.0684672	1.97923	1.97923	-0.836354	-0.153788	0.358136	0.272816	0.187495	-0.580392	1.35354	-0.694152	2.17831	-0.694152	-0.779473	0.557218	-0.694152	-0.779473	1.38198	0.955381	-0.836354	-0.580392	-0.608832
tramadol	-0.711077	-0.480927	-0.813823	-0.665869	-0.77067	-0.413114	1.46508	2.85626	-0.760395	0.936966	-0.180909	1.013	-0.0699433	-0.569288	0.836275	-0.789164	1.77332	-0.815878	-0.739846	1.47741	-0.694638	-0.748066	0.250624	0.415017	-0.686418	-0.6371	-0.476817
vitamin a	-0.372281	-0.416496	-0.416496	-0.423865	-0.401758	-0.0848822	1.83111	-0.29122	-0.416496	-0.409127	-0.313327	0.637299	-0.350173	-0.173313	-0.298589	-0.409127	4.01976	-0.298589	-0.409127	-0.350173	-0.409127	-0.409127	1.72794	-0.328066	-0.416496	-0.409127	-0.409127
verapamil	-0.746438	1.78023	-0.88733	-0.827843	-0.865414	-0.68382	0.862863	2.49721	-0.65251	-0.746438	-0.330024	1.85537	0.844077	-0.0137993	0.00185537	-0.690081	1.25423	-0.802795	-0.809057	1.21666	-0.314369	-0.743307	0.393222	-0.14843	-0.912378	-0.868545	0.336866
trastuzumab	0.137857	0.0219621	-0.900529	-0.790036	-0.874993	-0.626016	2.10782	3.09292	-0.602935	-0.725705	0.48554	-0.106209	0.926283	-0.258198	0.445272	0.196295	1.13843	-0.84872	-0.881868	-0.356168	-0.598025	-0.737491	0.914498	0.907622	-0.878922	-0.837917	-0.350767
piperacillin	0.160904	-0.561712	-1.02314	-0.918666	-0.962197	-0.875135	1.4233	1.78896	-0.457237	0.709395	1.97179	0.308909	1.7019	0.0999602	-0.33535	-0.84031	0.35244	-0.970903	-0.849016	-0.866429	0.700688	-0.953491	1.22306	1.11859	-1.01443	-0.84031	-0.0915764
ozanimod	-0.495624	-0.512186	-0.628117	-0.520466	-0.611556	-0.106424	1.20195	2.76703	-0.594994	-0.487343	-0.180952	-0.180952	1.00321	-0.421096	0.771345	-0.628117	3.14795	-0.603275	-0.603275	0.638852	-0.429377	-0.586713	-0.131267	-0.255479	-0.586713	-0.628117	-0.338288
tetracycline	-0.677915	-0.330376	-0.665043	-0.549197	-0.665043	0.235983	0.660752	3.64701	-0.562069	0.622137	-0.253145	1.04691	-0.484838	-0.471966	0.776598	-0.536325	0.42906	-0.626428	-0.639299	0.467675	-0.652171	-0.626428	-0.21453	1.98655	-0.652171	-0.626428	-0.639299
xylitol	-0.409233	-0.409233	-0.409233	-0.409233	-0.409233	-0.409233	-0.409233	-0.409233	-0.409233	0.971929	-0.409233	0.971929	-0.409233	-0.409233	-0.409233	-0.409233	3.73425	-0.409233	-0.409233	0.971929	-0.409233	-0.409233	2.35309	-0.409233	-0.409233	-0.409233	-0.409233
prazosin	-0.796401	-0.301134	-0.796401	-0.672584	-0.755129	-0.383679	0.730671	2.75301	-0.672584	-0.0122288	-0.631312	0.937032	0.483038	-0.424951	-0.0947732	-0.59004	2.75301	-0.548768	-0.672584	1.59739	0.0290434	-0.672584	-0.383679	0.441766	-0.755129	-0.755129	0.194132
tirofiban	0.60614	3.13611	-0.658847	-0.658847	-0.658847	-0.658847	0.961917	1.79207	-0.658847	-0.224008	-0.500724	0.724732	0.882856	-0.619317	-0.579786	-0.658847	0.487547	-0.658847	-0.579786	-0.658847	-0.658847	-0.658847	0.131769	-0.184477	-0.658847	-0.658847	1.87113
valproic acid	-0.455455	-0.471586	-0.50116	-0.611389	-0.59257	-0.517291	0.337658	2.07713	-0.506537	-0.57375	-0.159718	1.6389	0.668346	-0.143587	-0.450078	-0.667848	3.35955	-0.509225	-0.562996	1.34316	-0.533422	-0.635586	-0.175849	0.351101	-0.611389	-0.560307	-0.536111
sulodexide	-0.521436	2.60718	-0.521436	-0.521436	-0.521436	-0.521436	-0.521436	2.99826	-0.521436	-0.521436	0.651795	-0.521436	1.82503	-0.521436	-0.521436	0.260718	-0.521436	-0.521436	-0.521436	0.260718	-0.521436	-0.521436	0.260718	-0.521436	-0.521436	-0.521436	1.04287
sulfur hexafluoride	-0.77462	1.19847	-0.77462	-0.77462	-0.77462	0.705197	0.310579	2.08636	-0.77462	1.9877	-0.77462	0.11327	0.310579	-0.77462	0.211924	-0.77462	1.9877	-0.77462	-0.478657	-0.478657	-0.77462	-0.77462	1.7904	0.310579	-0.77462	-0.77462	0.0146155
regadenoson	-0.66211	0.985056	-0.66211	-0.649599	-0.641259	-0.416077	1.4521	2.1902	-0.66628	-0.436927	-0.620409	0.171898	0.576392	-0.645429	0.580562	-0.66211	3.32445	-0.67045	-0.599559	-0.065794	-0.599559	-0.607899	0.476311	0.0301169	-0.632919	-0.65794	0.109348
sitagliptin	-0.798872	0.76102	-0.933346	-0.919898	-0.919898	-0.731635	1.15099	2.34781	0.693784	-0.771977	-0.408899	0.680336	0.747573	2.67054	-0.153399	-0.839214	1.19134	-0.35511	-0.933346	0.182784	-0.139952	-0.919898	0.209679	0.1021	-0.879556	-0.664399	-0.368557
sirukumab	-0.438161	-0.414547	-0.438161	-0.438161	-0.438161	-0.401429	1.10458	2.57911	-0.199402	-0.346331	-0.212521	0.810728	-0.309599	-0.419795	3.74667	-0.438161	-0.257124	-0.438161	-0.438161	0.217768	-0.438161	-0.438161	-0.427666	-0.272866	-0.404052	-0.425042	-0.425042
ulinastatin	2.36967	2.36967	-0.538562	-0.538562	-0.538562	-0.538562	-0.538562	0.915555	-0.538562	-0.538562	-0.538562	-0.538562	-0.538562	-0.538562	0.915555	-0.538562	0.915555	-0.538562	-0.538562	-0.538562	0.915555	-0.538562	2.36967	-0.538562	-0.538562	-0.538562	-0.538562
poractant alfa	-0.357896	0.526318	-0.23158	-0.357896	-0.357896	-0.357896	-0.357896	0.400002	-0.357896	-0.357896	-0.168422	2.23159	-0.105264	-0.357896	-0.357896	-0.357896	-0.23158	-0.294738	-0.357896	-0.357896	-0.357896	-0.357896	4.25265	-0.357896	-0.357896	-0.294738	-0.357896
pertuzumab	0.05238	-0.00993665	-0.894833	-0.848916	-0.886306	-0.647534	2.40598	2.36334	-0.602929	-0.68558	0.860529	-0.0486386	1.71984	-0.143753	-0.0197761	-0.0860286	1.10192	-0.844324	-0.875154	-0.520277	-0.66459	-0.747241	1.02714	0.885455	-0.895489	-0.839732	-0.155561
