# Supplementary material for: Informing selection of drugs for COVID-19 treatment through adverse events analysis
Source: Sci Rep. 2021 Jul 7;11:14022. doi: 10.1038/s41598-021-93500-5 (PMC8263777; doi:10.1038/s41598-021-93500-5)
Supplement: Supplementary file 4 — Supplementary Information 4. [file 41598_2021_93500_MOESM4_ESM.xlsx]

## Sheet: Supplementary Table 6-male-Z sc
Supplementary Table 6. Z scores for drugs (rows) and adverse events types (columns) for male patients. Colors are used to indicate Z score range (red: >2, light red: 1 to 2; grey:0 to 1; light green: -1 to 0; green: <-1)
Drug Name	Blood and lymphatic system disorders	Cardiac disorders	Congenital, familial and genetic disorders	Ear and labyrinth disorders	Endocrine disorders	Eye disorders	Gastrointestinal disorders	General disorders and administration site conditions	Hepatobiliary disorders	Immune system disorders	Infections and infestations	Injury, poisoning and procedural complications	Investigations	Metabolism and nutrition disorders	Musculoskeletal and connective tissue disorders	Neoplasms benign, malignant and unspecified (incl cysts and polyps)	Nervous system disorders	Pregnancy, puerperium and perinatal conditions	Product issues	Psychiatric disorders	Renal and urinary disorders	Reproductive system and breast disorders	Respiratory, thoracic and mediastinal disorders	Skin and subcutaneous tissue disorders	Social circumstances	Surgical and medical procedures	Vascular disorders
hydroxychloroquine	-0.371288	-0.338099	-0.620954	-0.653401	-0.667767	-0.56151	0.179314	3.93917	-0.493397	-0.386149	0.431953	1.02194	0.793077	-0.504543	2.00153	-0.512716	-0.243731	-0.637797	-0.665042	-0.344538	-0.214256	-0.664299	0.234796	0.111201	-0.318531	-0.385902	-0.129053
ivermectin	-0.443507	-0.604783	-0.645102	-0.604783	-0.645102	-0.322551	0.403188	2.782	0.201594	-0.645102	0.241913	2.90296	0.120957	-0.36287	-0.443507	-0.564464	1.4918	-0.645102	-0.645102	-0.0806377	-0.161275	-0.604783	-0.36287	1.41116	-0.604783	-0.604783	-0.564464
azithromycin	-0.426222	0.120152	-0.95796	-0.738435	-0.982352	-0.514032	1.30071	2.7447	-0.0261985	0.71043	0.432365	0.676282	0.861658	-0.557937	0.159178	-0.816489	0.539688	-0.98723	-0.75307	-0.0457118	-0.587207	-0.967717	1.72025	1.64219	-0.943325	-0.948204	-0.655504
tocilizumab	-0.584908	-0.531063	-0.714581	-0.630405	-0.720224	-0.594548	0.346435	2.84244	-0.571388	-0.493913	1.0885	0.780835	2.08909	-0.515545	2.31728	-0.501202	0.0519372	-0.722811	-0.700944	-0.461113	-0.427489	-0.68084	0.50115	-0.0422317	-0.578089	-0.563276	0.0169031
favipiravir	0.12957	0.00753314	-0.439935	-0.439935	-0.439935	-0.439935	0.170249	0.373644	0.332965	-0.236541	-0.317899	4.64494	1.14654	-0.317899	-0.439935	-0.439935	0.0888911	-0.439935	-0.439935	-0.439935	-0.0738248	-0.439935	0.00753314	-0.399257	-0.399257	-0.399257	-0.358578
ritonavir	0.0965978	-0.654024	0.292412	-1.14356	-1.22787	0.360403	1.18446	1.65767	0.662284	-1.11364	1.51625	0.985922	1.48906	1.23885	-0.289592	-0.566996	0.855379	-0.779128	-1.32578	0.063962	0.599732	-1.19251	-0.499005	0.874416	-1.3013	-1.1082	-0.675781
lopinavir	-0.541827	-0.359246	0.367819	-1.1613	-1.1613	1.98497	1.16661	1.66871	0.410204	-0.99828	0.224363	1.37202	1.49591	1.39158	-0.408151	-0.668982	0.322174	-0.835261	-1.21673	0.596046	-0.13754	-1.03088	-0.271215	0.589525	-0.972197	-1.01132	-0.815699
heparin	1.43504	0.848051	-0.898542	-0.970418	-0.888959	-0.738018	1.23139	1.55244	-0.529577	-0.761977	0.294604	1.42306	0.79055	-0.606245	-0.543953	-0.735623	1.91182	-0.699684	-0.766769	-0.766769	-0.170196	-0.953647	0.958262	-0.345095	-0.936876	-0.761977	1.62911
dexamethasone	0.97102	-0.248934	-0.862731	-0.883106	-0.839809	-0.788871	1.65868	2.01015	-0.69209	-0.664074	2.84807	0.24516	1.29447	0.354676	-0.175074	-0.177621	0.454004	-0.903481	-0.908575	-0.271855	-0.096121	-0.890747	0.622098	-0.389012	-0.885653	-0.539278	-0.241293
colchicine	-0.19245	-0.19245	-0.19245	-0.19245	-0.19245	-0.19245	-0.19245	-0.19245	-0.19245	5.0037	-0.19245	-0.19245	-0.19245	-0.19245	-0.19245	-0.19245	-0.19245	-0.19245	-0.19245	-0.19245	-0.19245	-0.19245	-0.19245	-0.19245	-0.19245	-0.19245	-0.19245
methylprednisolone	0.103523	-0.32863	-0.973556	-0.998666	-0.93523	-0.751532	1.45152	2.38059	0.0321582	-0.144932	2.37927	0.346692	1.62465	0.182817	0.336119	-0.739638	0.593825	-1.00924	-0.96034	-0.0180614	-0.122465	-0.894262	0.59779	0.147135	-1.00527	-1.00131	-0.292948
enoxaparin	0.826722	0.148994	-0.889359	-0.876924	-0.883141	-0.715264	2.77907	1.82777	-0.653087	-0.783658	-0.348421	1.31792	0.683715	-0.534951	-0.304897	-0.646869	1.39875	-0.541169	-0.746352	-0.398162	-0.149455	-0.889359	0.845375	0.0184228	-0.901794	-0.746352	1.16248
nitazoxanide	-0.376125	-0.430432	-0.539046	-0.376125	-0.539046	-0.321818	4.29426	1.47031	-0.376125	-0.213205	0.112636	0.112636	-0.104591	-0.321818	-0.213205	-0.539046	0.384171	-0.539046	-0.539046	-0.430432	1.36169	-0.321818	-0.158898	0.00402273	-0.539046	-0.539046	-0.321818
ascorbic acid	1.64844	-0.538183	-0.817327	-0.786311	-0.848342	-0.739787	1.3848	2.64095	-0.724279	-0.584707	-0.25904	1.72598	0.454326	-0.631231	-0.0574369	-0.383104	1.5709	-0.770803	-0.600215	0.811009	-0.538183	-0.832835	0.779993	-0.212516	-0.631231	-0.848342	-0.212516
camostat	-0.409233	-0.409233	-0.409233	-0.409233	-0.409233	-0.409233	-0.409233	2.35309	-0.409233	-0.409233	-0.409233	-0.409233	2.35309	-0.409233	-0.409233	2.35309	-0.409233	-0.409233	-0.409233	-0.409233	-0.409233	-0.409233	2.35309	-0.409233	-0.409233	-0.409233	-0.409233
baricitinib	-0.359905	-0.103664	-0.872387	-0.793543	-0.832965	-0.694989	0.763612	1.74915	-0.202218	-0.576724	3.26689	0.270841	0.270841	-0.261351	0.605925	0.546793	1.17754	-0.892097	-0.872387	-0.675278	-0.300773	-0.832965	1.51262	-0.162797	-0.852676	-0.675278	-0.202218
anakinra	-0.467196	-0.342037	-0.654933	-0.636652	-0.681652	-0.60501	0.099533	3.93655	-0.588135	-0.375788	1.3026	1.29346	0.775951	-0.625401	0.726731	-0.496727	-0.386335	-0.654933	-0.669699	-0.328678	-0.00101564	-0.687981	0.763998	0.0763294	-0.679543	-0.366647	0.273208
ruxolitinib	1.49611	-0.379197	-0.742335	-0.753175	-0.698975	-0.368357	0.525938	1.25763	-0.530956	0.487998	3.70204	1.06793	0.628917	-0.292477	-0.319577	-0.259958	0.233259	-0.753175	-0.753175	-0.617676	-0.330417	-0.753175	0.525938	-0.482176	-0.742335	-0.704395	-0.444237
cholecalciferol	0.124905	-0.047158	-0.675187	-0.84725	-0.924678	-0.84725	1.7509	2.51658	-0.57195	-0.417093	-0.202014	0.451824	0.873378	0.124905	0.245349	-0.649378	2.28429	-0.700997	-0.881663	1.42398	-0.468712	-0.864456	0.838966	-0.692394	-0.623568	-0.735409	-0.485918
acetylsalicylic acid	-0.0125029	1.01124	-0.683071	-0.920659	-0.924329	-0.673898	2.48447	2.08635	-0.750953	-0.747284	-0.373013	1.33597	0.718609	-0.304214	-0.0858892	-0.569322	1.63227	-0.886718	-0.865619	-0.411541	0.0333636	-0.891305	0.881894	0.0498756	-0.948179	-0.79315	0.607612
chloroquine	-0.366487	1.76776	-0.754533	-0.754533	-0.948555	1.76776	-0.366487	0.603626	-0.366487	-0.948555	-0.754533	0.991671	0.797649	-0.56051	0.409603	-0.754533	0.797649	-0.948555	-0.948555	1.57374	1.18569	-0.948555	0.991671	1.37972	-0.948555	-0.948555	-0.948555
doxycycline	-0.589339	-0.67094	-0.834142	-0.752541	-0.752541	-0.507739	0.797875	2.8379	-0.262936	1.69548	0.961077	-0.507739	0.145068	-0.181335	0.797875	-0.834142	0.716274	-0.834142	-0.834142	-0.0181335	-0.426138	-0.752541	1.77709	1.20588	-0.834142	-0.834142	-0.507739
zinc	-0.310911	-0.692484	-0.692484	-0.692484	-0.692484	-0.692484	0.0706616	2.55089	0.833807	-0.501698	1.21538	0.261448	0.261448	-0.120125	-0.501698	-0.692484	2.3601	-0.692484	-0.501698	2.3601	-0.120125	-0.692484	-0.310911	-0.120125	-0.692484	-0.501698	-0.692484
rivaroxaban	0.032848	-0.0354315	-0.502368	-0.5888	-0.598934	-0.494694	4.18235	0.194987	-0.544133	-0.605427	-0.333195	1.13855	-0.101005	-0.504287	-0.295956	-0.485643	1.08537	-0.620037	-0.571091	-0.476247	0.645494	-0.560268	0.658825	-0.32798	-0.604935	-0.478412	0.790415
nitric oxide	-0.314856	0.287306	-0.314856	-0.527383	-0.527383	-0.527383	-0.456541	1.91668	-0.527383	-0.491962	0.251884	4.00654	0.924888	-0.456541	-0.527383	-0.527383	-0.385698	-0.385698	0.393569	-0.421119	-0.421119	-0.527383	0.960309	-0.527383	-0.527383	-0.421119	0.0747782
losartan	-0.655361	0.283902	-1.05335	-0.941916	-1.02947	-0.360847	0.586376	2.92657	-0.774759	-0.297168	-0.273288	1.23908	1.39828	0.562497	0.291861	-0.671281	1.93955	-1.05335	-0.75884	0.275942	-0.145931	-0.886197	0.443099	0.299821	-1.0056	-0.71904	0.37942
sofosbuvir	-0.101075	-0.32809	-0.837865	-0.771619	-0.854023	-0.607618	1.27637	3.64023	0.308522	-0.795855	1.24647	0.370729	0.853035	-0.335361	-0.282041	0.0427281	1.07359	-0.87018	-0.807973	0.82072	-0.189135	-0.82817	-0.113193	0.022531	-0.820899	-0.582574	-0.529254
famotidine	-0.511561	-0.280072	-0.665886	-0.691607	-0.665886	-0.640165	2.29202	3.01221	-0.408677	-0.20291	-0.177189	2.44635	0.440114	-0.434398	-0.100026	-0.382956	-0.151468	-0.691607	-0.48584	-0.305793	0.774486	-0.588724	0.234346	-0.280072	-0.640165	-0.640165	-0.254351
sarilumab	-0.125043	-0.41211	-0.661734	-0.636771	-0.661734	-0.599328	0.455332	4.18096	-0.131284	-0.536922	1.08563	0.698715	0.630068	-0.418351	1.2042	-0.486997	-0.00647172	-0.649252	-0.649252	-0.274817	-0.393388	-0.661734	0.199468	0.230671	-0.561884	-0.399629	-0.418351
daclatasvir	-0.328636	-0.295907	-0.950484	-0.808659	-0.954121	-0.703199	1.86784	3.04607	0.809602	-0.888663	1.26417	0.238665	0.718688	-0.346818	-0.332272	0.347761	1.30417	-0.968667	-0.96503	0.671413	-0.00498341	-0.935938	0.0532012	-0.234085	-0.935938	-0.172264	-0.495916
vitamin d	-0.748154	-0.157	-0.640016	-0.813037	-0.805828	-0.632807	0.297179	2.91412	-0.740945	-0.25072	0.82345	1.02531	1.58762	-0.474205	0.585547	-0.409322	0.931588	-0.899547	-0.661644	0.0664848	-0.272347	-0.870711	2.17157	-0.200255	-0.798619	-0.863501	-0.164209
atorvastatin	-0.663704	0.359648	-0.910233	-0.766853	-0.874281	-0.580672	0.565517	2.52277	-0.233562	-0.395347	-0.263522	0.306576	1.81571	-0.0978856	2.6165	-0.6881	1.18954	-0.942334	-0.829769	0.125103	-0.113294	-0.732185	0.441397	0.0570511	-0.840469	-0.847745	-0.219866
oseltamivir	-0.491884	-0.41087	-0.721423	-0.743027	-0.805138	-0.499985	1.94663	2.25989	-0.491884	-0.608004	0.623406	0.950162	0.501886	-0.52429	-0.162428	-0.718723	0.796236	-0.691718	-0.713322	2.68656	-0.402769	-0.770032	0.488383	0.626107	-0.767331	-0.767331	-0.589101
nafamostat	-0.380058	-0.380058	-0.380058	-0.380058	-0.380058	-0.380058	0.760117	-0.380058	0.760117	-0.380058	-0.380058	4.18064	0.760117	1.90029	-0.380058	-0.380058	-0.380058	-0.380058	-0.380058	-0.380058	-0.380058	-0.380058	-0.380058	-0.380058	-0.380058	-0.380058	-0.380058
angiotensin ii	-0.464301	2.00494	-0.654242	-0.654242	-0.654242	-0.654242	2.38482	2.7647	-0.464301	-0.654242	0.295464	0.675347	0.865288	-0.654242	-0.654242	-0.654242	-0.464301	-0.654242	-0.27436	0.295464	-0.0844184	-0.654242	-0.464301	-0.27436	-0.654242	-0.654242	1.05523
apixaban	-0.354041	0.963086	-0.920132	-0.743794	-0.915718	-0.61601	1.35328	2.12131	-0.692592	-0.856571	-0.139743	2.32193	0.451729	-0.572091	0.0178357	-0.417161	2.03082	-0.940657	-0.884158	-0.51802	-0.0258626	-0.838694	0.773065	-0.223167	-0.887027	-0.155633	0.668013
emtricitabine	-0.0215032	0.779868	-0.152339	-0.831052	-0.961888	-0.945533	0.575437	3.10221	-0.38948	0.485487	2.23542	0.763514	0.779868	0.330119	-0.528493	-0.471252	0.510019	-0.970065	-1.06819	-0.0133259	0.526373	-0.888293	-0.193226	-0.127808	-1.02731	-0.945533	-0.553025
interferon beta-1a	-0.555762	-0.219852	-0.595015	-0.426584	-0.602628	-0.121838	-0.035244	3.16352	-0.487248	-0.517223	0.198847	0.680112	-0.0621263	-0.41017	0.520007	-0.198917	3.31197	-0.586927	-0.575508	0.478851	-0.367348	-0.580028	-0.278375	-0.33428	-0.600487	-0.491292	-0.306446
water	0.644249	-0.271263	-0.900677	-0.843458	-0.900677	-0.786238	0.0720542	2.70415	-0.729019	-0.385702	0.52981	1.78864	2.13196	-0.271263	-0.156824	-0.900677	0.758688	-0.900677	0.472591	-0.729019	-0.271263	-0.900677	0.987566	0.644249	-0.900677	-0.500141	-0.385702
telmisartan	-0.72912	0.0223501	-1.04793	-0.911295	-0.911295	-0.763278	1.22926	1.61638	-0.501402	-0.888523	1.45697	0.238682	2.35646	0.0565079	-0.353385	-0.262298	1.46836	-1.04793	-0.842979	0.0451219	0.933223	-0.956838	1.09263	0.0906656	-1.00238	-0.899909	0.511944
melatonin	-0.663205	-0.145247	-0.60401	-0.744599	-0.759398	-0.559614	1.06085	1.94878	-0.722401	-0.751998	0.0323381	1.60841	0.424506	-0.293235	-0.248839	-0.618809	1.66021	-0.7298	-0.737199	2.88851	-0.256238	-0.655806	0.853671	-0.419025	-0.396827	-0.61141	-0.559614
interferon beta-1b	-0.491389	-0.358468	-0.545542	-0.518466	-0.530773	-0.176317	0.0870643	4.19285	-0.42739	-0.452005	0.0772183	0.746747	-0.0852409	-0.415082	0.365214	-0.437236	2.02427	-0.540619	-0.484004	0.389829	-0.324007	-0.511081	-0.262469	-0.168932	-0.501235	-0.2797	-0.373237
tretinoin	0.564203	-0.186743	-0.723133	-0.723133	-0.723133	0.778759	-0.401299	3.13888	-0.723133	0.0278128	0.456925	0.993315	-0.294021	-0.186743	-0.723133	0.778759	-0.0794652	-0.723133	-0.723133	0.135091	-0.723133	-0.723133	-0.294021	2.70976	-0.508577	-0.723133	-0.401299
tinzaparin	1.13761	-0.58154	-0.489852	-0.971215	-1.15459	-1.08582	0.839625	1.38975	1.06885	-1.03998	0.197809	0.427029	0.197809	1.00008	-0.604462	-0.146022	0.404107	-0.787838	-1.10875	-0.787838	1.16053	-1.08582	1.52729	2.10034	-1.08582	-0.948293	0.427029
ribavirin	-0.536168	0.512856	-0.536168	-0.536168	-0.536168	-0.536168	-0.536168	1.77169	-0.326363	-0.116558	0.0932466	2.82071	2.82071	-0.536168	-0.536168	-0.536168	-0.116558	-0.536168	-0.326363	-0.536168	-0.536168	-0.536168	1.35208	-0.536168	-0.536168	-0.536168	0.0932466
naltrexone	-0.499555	-0.443295	-0.514247	-0.475905	-0.50923	-0.428603	0.381966	3.9919	-0.459063	-0.467304	-0.237249	0.873253	-0.0605863	-0.257316	0.0601749	-0.497405	0.621338	-0.513889	-0.354785	2.29193	-0.438995	-0.446521	-0.271291	-0.228649	-0.327551	-0.347977	-0.441145
prednisone	-0.253723	-0.429377	-0.780686	-0.780686	-0.0780686	-0.429377	1.50282	3.08371	-0.780686	-0.780686	1.50282	1.67847	0.0975857	-0.605031	-0.605031	-0.253723	1.15151	-0.780686	-0.780686	0.27324	-0.605031	-0.780686	0.0975857	0.800203	-0.780686	-0.780686	0.0975857
tofacitinib	-0.571336	-0.403661	-0.674755	-0.600884	-0.689763	-0.50708	1.11127	3.79243	-0.599243	-0.498638	0.970567	1.07023	0.446907	-0.496527	1.59671	-0.376224	0.214976	-0.695861	-0.690232	-0.24396	-0.480111	-0.676396	0.35662	-0.00429066	-0.438134	-0.560079	-0.352538
canakinumab	-0.499917	-0.512816	-0.447795	-0.654967	-0.728148	-0.537824	0.905008	3.13862	-0.55704	-0.440424	2.15909	0.540154	1.30619	-0.516764	0.746009	-0.67313	-0.0621447	-0.716829	-0.727621	-0.512816	-0.43358	-0.737625	1.36884	0.171878	-0.738941	-0.625483	-0.21193
sodium chloride	1.00748	-0.237152	-0.776992	-0.702014	-0.776992	-0.387107	0.317684	1.87722	0.317684	-0.372112	1.53232	-0.342121	2.43206	-0.17717	-0.71701	-0.71701	0.36267	-0.761996	-0.776992	-0.612041	-0.0122186	-0.761996	-0.0572053	2.44705	-0.776992	-0.776992	-0.552059
cannabidiol	0.157866	0.010251	-0.820083	-0.801631	-0.820083	-0.764728	0.932845	2.77803	-0.635564	-0.746276	-0.303431	1.09891	0.803682	-0.321883	0.342385	0.342385	2.51971	-0.820083	-0.727824	1.35724	-0.69092	-0.598661	-0.118912	-0.506401	-0.746276	-0.672468	-0.248075
sargramostim	-0.345024	-0.345024	-0.852607	-0.852607	-0.554029	-0.464455	1.44645	3.47678	-0.136019	-0.583886	-0.0165877	0.670142	1.32701	0.490995	0.7	-0.225592	1.50616	-0.852607	-0.613744	-0.464455	-0.763033	-0.822749	0.252133	-0.0165877	-0.852607	-0.583886	-0.524171
hydrogen peroxide	-0.31339	-0.31339	-0.31339	-0.31339	-0.31339	0.805491	-0.31339	4.72157	-0.31339	-0.31339	-0.31339	0.03626	-0.31339	-0.31339	-0.31339	-0.31339	-0.31339	-0.31339	0.595701	-0.31339	-0.31339	-0.31339	-0.31339	0.735561	-0.31339	-0.31339	-0.31339
bromhexine	-0.424839	0.564011	-0.490763	-0.490763	-0.490763	-0.490763	-0.490763	-0.358916	-0.490763	-0.490763	-0.490763	1.68471	-0.358916	-0.490763	-0.490763	-0.490763	1.35509	-0.490763	-0.490763	1.48694	-0.490763	-0.490763	3.46464	-0.490763	-0.490763	-0.490763	1.42101
fluvoxamine	-0.446812	0.152106	-0.548414	-0.564456	-0.553761	-0.366599	-0.120615	1.39272	-0.548414	-0.585846	-0.200828	0.686854	1.06118	-0.19548	-0.168743	-0.585846	1.06653	-0.580499	-0.553761	4.14133	-0.211523	-0.489591	0.0130716	-0.318472	-0.580499	-0.537719	-0.355904
quercetin	-0.574837	0.0221091	-0.574837	-0.574837	-0.574837	-0.574837	-0.574837	1.81295	-0.574837	-0.574837	0.0221091	3.00684	0.619056	0.0221091	-0.574837	-0.574837	1.216	-0.574837	-0.574837	2.4099	-0.574837	-0.574837	0.619056	-0.574837	-0.574837	0.0221091	-0.574837
phosphate ion	0.159563	-0.300165	-0.961631	-0.904907	-0.937423	-0.749687	1.75544	2.46746	-0.542726	-0.848183	0.411618	0.560193	2.64546	-0.0557046	0.415178	0.267078	0.779732	-0.971837	-0.919385	-0.0348187	-0.361399	-0.8788	0.480921	0.235037	-0.944543	-0.465116	-0.301352
infliximab	-0.64201	-0.520519	-0.747296	-0.728248	-0.752224	-0.600597	1.68101	2.9867	-0.593868	-0.397606	1.03726	2.23985	0.726043	-0.529522	1.1941	-0.0927416	-0.148938	-0.752887	-0.754403	-0.478442	-0.508862	-0.738198	0.0152925	0.18085	-0.586666	-0.350318	-0.137756
nintedanib	-0.516048	-0.235398	-0.620645	-0.577631	-0.618529	-0.475384	3.81028	1.28302	-0.475149	-0.57434	0.320495	-0.0788549	0.88532	0.163011	-0.142788	-0.444827	0.435199	-0.629342	-0.620175	-0.282878	-0.421558	-0.591028	2.04623	-0.301447	-0.600195	-0.424143	-0.3132
maraviroc	-0.392133	-0.187344	-0.658359	-0.719796	-0.678838	-0.207823	0.324629	2.45444	-0.289739	-0.576443	3.19168	1.14379	0.631812	0.222234	-0.494528	0.631812	0.898038	-0.883627	-0.863148	-0.63788	-0.0644707	-0.924585	0.242713	-0.535486	-0.945064	-0.0644707	-0.617401
spironolactone	-0.297775	1.65116	-0.861591	-0.803878	-0.843833	-0.710648	0.896449	1.71332	-0.195667	-0.639616	-0.328852	-0.240062	1.50022	2.32153	-0.626298	-0.684011	0.314875	-0.883789	-0.821636	-0.555266	2.02408	-0.479794	0.345952	-0.226743	-0.848273	-0.799438	0.0795821
pirfenidone	-0.644183	-0.367441	-0.727473	-0.568908	-0.725587	-0.538892	2.79333	2.71381	-0.662884	-0.66257	0.36268	0.0254351	1.01438	0.194686	-0.156074	-0.559951	0.803487	-0.729045	-0.716472	0.105425	-0.557908	-0.685042	1.49526	0.602492	-0.684885	-0.651726	-0.471946
imatinib	-0.315758	-0.426433	-0.783834	-0.640027	-0.783834	-0.0126366	2.12472	3.37316	-0.641437	-0.656241	0.066316	0.0945133	1.24355	-0.306594	0.863596	0.991894	0.311633	-0.8219	-0.771145	-0.391186	-0.367923	-0.692192	0.148088	0.511834	-0.816261	-0.77185	-0.530058
clopidogrel	0.307766	0.516523	-0.656972	-0.737098	-0.770513	-0.562834	3.56021	1.45647	-0.621401	-0.704401	-0.40438	1.16974	0.29016	-0.503548	-0.28006	-0.621042	1.6081	-0.794227	-0.709431	-0.389289	0.0203208	-0.722725	0.490653	-0.148913	-0.693622	-0.596249	0.496761
montelukast	-0.434517	-0.250888	-0.581623	-0.549158	-0.580101	-0.421835	-0.13016	1.58084	-0.551187	-0.339659	0.25891	-0.116971	0.719504	-0.431981	-0.218423	-0.545607	0.0813686	-0.589232	-0.55626	2.31129	-0.497417	-0.555752	3.67329	-0.133203	-0.268642	-0.475605	-0.396979
cyclosporine	-0.115292	-0.59547	-0.669981	-0.612028	-0.794165	-0.529239	0.41456	1.74747	-0.496123	-0.0656183	3.51916	0.662928	0.903018	-0.761049	0.381444	0.455955	1.19278	-0.918349	-0.918349	-0.107013	0.0834027	-0.918349	0.431118	-0.371939	-0.852118	-0.893512	-0.173244
dornase alfa	-0.668358	-0.625528	0.668887	-0.65884	-0.65884	-0.601734	0.454737	2.53913	-0.606493	-0.601734	2.11083	1.07815	0.10258	-0.240059	-0.411379	-0.649323	0.121616	-0.673117	-0.601734	-0.349513	-0.577939	-0.649323	2.64382	-0.473244	-0.592216	0.483291	-0.563663
acalabrutinib	-0.173664	-0.342545	-0.759781	-0.40215	-0.749847	-0.531295	0.849556	4.02849	-0.600834	-0.561097	0.481992	0.442255	1.0085	-0.273006	0.680675	-0.143862	1.3264	-0.759781	-0.739912	-0.28294	-0.332611	-0.690242	0.0349536	0.134295	-0.729978	-0.700176	-0.213401
metformin	-0.566902	0.229699	-0.812443	-0.872047	-0.917032	-0.698482	1.26134	1.67558	-0.621633	-0.801197	-0.107685	0.889847	1.78541	2.77058	-0.214523	-0.628006	0.793505	-0.863425	-0.843932	0.217703	0.990312	-0.872047	0.149102	-0.157168	-0.901287	-0.770457	-0.114808
ciclesonide	-0.291527	-0.034449	-0.400428	-0.434348	-0.445059	-0.14692	-0.196908	1.33663	-0.4522	-0.0469458	0.545761	-0.305809	0.688582	-0.255821	-0.223687	-0.359367	-0.239754	-0.457556	-0.457556	-0.259392	-0.336158	-0.455771	4.56617	-0.359367	-0.411139	-0.405784	-0.161203
defibrotide	-0.145188	-0.379642	-0.604718	-0.717256	-0.717256	-0.707878	0.68009	3.70924	0.464393	0.0892662	1.15838	1.49599	-0.313995	-0.464045	-0.689121	-0.276482	-0.267104	-0.717256	-0.717256	-0.576583	0.539418	-0.717256	0.895788	-0.473424	-0.717256	-0.707878	0.877032
sodium bicarbonate	-0.360302	-0.360302	-0.360302	-0.360302	-0.360302	4.2994	-0.360302	-0.360302	-0.360302	-0.360302	1.27468	1.76517	0.211942	-0.360302	-0.360302	-0.360302	-0.360302	-0.360302	-0.196803	-0.360302	-0.360302	-0.360302	-0.360302	-0.360302	-0.360302	-0.278552	0.130193
tenofovir	-0.536737	-0.527487	-0.493956	-0.579904	-0.572003	-0.432289	0.190354	0.29037	-0.471602	-0.541362	-0.427664	1.89968	1.29997	-0.392013	2.43715	-0.513805	-0.453487	-0.568534	-0.576435	0.838048	2.97692	-0.579326	-0.530185	-0.473721	-0.212215	-0.496654	-0.553117
acetylcysteine	-0.0495537	-0.131136	-0.375883	-0.375883	-0.375883	-0.277984	-0.261668	0.733637	-0.163769	-0.277984	4.79644	0.227826	-0.0985031	-0.294301	-0.245351	-0.375883	0.537839	-0.375883	-0.375883	-0.326934	-0.359567	-0.375883	0.146244	-0.294301	-0.375883	-0.34325	-0.310617
fostamatinib	-0.446416	-0.575265	-0.645546	-0.645546	-0.645546	-0.586979	2.55225	2.38826	-0.598692	-0.610406	0.010412	1.7323	2.30627	-0.387848	-0.0364421	-0.586979	0.338391	-0.645546	-0.633833	-0.329281	-0.469843	-0.610406	-0.13015	-0.13015	-0.633833	0.150975	-0.13015
dipyridamole	-0.494496	0.501877	-0.693771	-0.693771	-0.693771	-0.095947	0.302602	1.29898	-0.693771	-0.494496	-0.095947	-0.295222	2.09607	-0.295222	-0.095947	-0.693771	3.09245	-0.693771	-0.693771	-0.494496	-0.693771	-0.693771	1.49825	1.29898	-0.693771	-0.494496	-0.295222
nicotine	-0.560442	-0.461933	-0.572455	-0.560442	-0.572455	-0.512388	1.43376	2.68555	-0.570052	-0.497973	-0.543623	2.82971	-0.238486	-0.509986	-0.433101	-0.555636	0.097886	-0.558039	1.33285	1.27999	-0.53161	-0.560442	0.27328	-0.0799105	-0.56765	-0.536415	-0.509986
bevacizumab	0.0759372	-0.499332	-0.862086	-0.805397	-0.825225	0.0664424	2.47587	3.16228	-0.513574	-0.782498	0.33397	0.821274	1.08405	-0.044981	-0.0162176	-0.0793296	0.790276	-0.870464	-0.826062	-0.453534	-0.238506	-0.812379	0.538945	0.0407508	-0.850916	-0.825504	-0.0837977
levamisole	-0.497714	0.587365	-0.581182	-0.539448	-0.414247	-0.539448	-0.372513	1.29684	-0.581182	-0.581182	0.170027	4.25994	0.21176	-0.330779	-0.497714	-0.497714	0.21176	-0.539448	-0.539448	0.962969	-0.0803762	-0.581182	0.670832	-0.12211	-0.539448	-0.581182	0.0448252
dextrose, unspecified form	-0.718282	0.608395	-0.754464	-0.875071	-0.875071	-0.6821	1.92301	2.24865	-0.657978	-0.802707	0.68076	0.668699	1.0064	1.23555	-0.3444	-0.850949	1.92301	-0.561493	-0.778585	-0.211732	-0.3444	-0.875071	1.17525	-0.428825	-0.875071	-0.730342	-0.103186
pioglitazone	-0.275551	0.0518364	-0.504723	-0.480169	-0.504723	-0.312383	0.105037	0.604303	-0.435153	-0.349214	-0.0832111	-0.189612	0.665689	0.0313747	-0.0668417	4.71711	-0.0750264	-0.508815	-0.492446	-0.275551	0.456979	-0.476076	-0.0259182	-0.361491	-0.488354	-0.386045	-0.341029
hydrocortisone	-0.459255	0.0681707	-0.932863	-0.911335	-0.19016	-0.771406	0.767818	3.27578	-0.72835	-0.157869	1.17684	1.42441	1.77961	0.348029	-0.0825225	-0.491547	0.412612	-0.86828	-0.760642	0.175809	-0.426964	-0.975918	0.0789345	0.337266	-0.932863	-0.965154	-0.19016
cysteine	-0.19245	-0.19245	-0.19245	-0.19245	-0.19245	-0.19245	-0.19245	-0.19245	-0.19245	-0.19245	-0.19245	-0.19245	-0.19245	-0.19245	-0.19245	-0.19245	-0.19245	-0.19245	-0.19245	5.0037	-0.19245	-0.19245	-0.19245	-0.19245	-0.19245	-0.19245	-0.19245
dalteparin	0.176532	-0.0312841	-0.755288	-0.694954	-0.84914	-0.674843	2.66362	2.40888	-0.580991	-0.829029	0.21005	0.69272	1.61113	-0.198878	-0.0446916	-0.701658	0.960869	-0.775399	-0.782103	-0.440212	-0.29273	-0.829029	1.25583	-0.18547	-0.79551	-0.842436	0.324014
nivolumab	-0.249225	-0.300566	-1.09195	-0.998513	0.30174	-0.729339	1.92794	2.59919	-0.189229	-0.920475	0.854024	0.611107	0.983111	0.369363	0.111044	1.02653	0.499183	-1.10061	-1.09239	-0.648953	-0.252452	-1.04413	1.22588	0.640885	-1.09063	-0.856078	-0.585437
ethanol	-0.373933	0.402324	-0.432152	-0.432152	-0.432152	-0.422449	-0.252643	0.974813	-0.320565	-0.432152	-0.412746	3.13378	-0.0343206	-0.330268	-0.398191	-0.432152	-0.160462	-0.427301	-0.432152	3.43943	-0.359378	-0.432152	0.159744	-0.422449	-0.427301	-0.427301	-0.315714
isotretinoin	-0.275044	-0.353706	-0.369705	-0.428368	-0.439034	-0.248379	4.68997	-0.124387	-0.368372	-0.443034	0.0689339	0.347583	0.142263	-0.39637	0.160928	-0.305709	-0.140386	-0.451033	-0.451033	0.708893	-0.364372	-0.391037	-0.143053	0.832885	-0.427035	-0.448367	-0.383037
prednisolone	-0.277555	-0.277555	-0.277555	-0.277555	-0.277555	-0.277555	-0.277555	-0.277555	-0.277555	-0.277555	-0.277555	-0.277555	-0.277555	3.46944	-0.277555	-0.277555	3.46944	-0.277555	-0.277555	-0.277555	-0.277555	-0.277555	-0.277555	-0.277555	-0.277555	-0.277555	-0.277555
methylene blue	0.849102	-0.499472	-0.499472	-0.499472	-0.499472	-0.499472	-0.499472	2.19768	-0.499472	-0.499472	-0.499472	2.19768	-0.499472	2.19768	-0.499472	-0.499472	2.19768	-0.499472	-0.499472	-0.499472	0.849102	-0.499472	-0.499472	-0.499472	-0.499472	-0.499472	-0.499472
atazanavir	-0.179582	-0.463028	0.863738	-0.969611	-1.0842	-0.680135	0.700908	2.00355	1.2678	-1.01786	0.453647	1.62964	1.49094	-0.131336	-0.282105	-0.969611	1.08688	-0.107213	-1.19878	0.544108	1.18337	-1.06007	-0.643951	0.532047	-1.20481	-0.921365	-0.842966
tenofovir disoproxil	-0.684581	-0.152676	0.618585	-0.817557	-1.03032	-0.63139	0.857942	2.63982	0.00689506	-0.0728906	0.724966	1.49623	0.724966	0.272847	0.326038	-0.817557	0.911133	-0.897343	-1.03032	-0.312248	2.2143	-0.844152	-0.471819	-0.498414	-0.977128	-1.00372	-0.551605
bcg vaccine	-0.131776	-0.616951	-0.616951	-0.536089	-0.536089	-0.616951	1.40461	2.13237	-0.536089	-0.131776	3.83049	0.595987	0.0299491	0.353399	0.0299491	-0.374364	0.0299491	-0.455226	-0.616951	-0.455226	-0.0509134	-0.536089	-0.536089	-0.212638	-0.455226	-0.616951	-0.374364
ibrutinib	-0.122529	0.171492	-0.992769	-0.877158	-0.96797	-0.504264	1.32944	2.44146	-0.873254	-0.811143	1.08972	1.73735	1.85032	-0.400133	0.660342	-0.357081	0.57481	-1.00161	-0.959819	-0.456389	-0.371202	-0.891623	0.666542	0.698802	-0.981862	-0.361902	-0.289574
chlorhexidine	-0.6017	-0.32866	-0.66996	-0.692713	-0.73822	-0.0783727	0.535968	3.63042	-0.578946	2.24247	0.604228	0.467708	0.217421	-0.419673	0.353941	-0.66996	0.126408	-0.715467	-0.66996	-0.39692	-0.624453	-0.66996	0.0353941	0.991035	-0.73822	-0.578946	-0.032866
sevoflurane	-0.795235	0.868039	-0.795235	-0.795235	-0.644029	-0.795235	-0.492822	1.47287	-0.644029	0.414418	-0.492822	1.62407	2.2289	0.263212	-0.341615	-0.795235	0.868039	-0.795235	-0.492822	-0.341615	0.414418	-0.795235	2.53131	-0.492822	-0.795235	-0.795235	0.414418
crizanlizumab	1.23693	-0.575314	-0.575314	-0.575314	-0.575314	-0.575314	0.395528	2.53138	-0.316423	-0.575314	0.719142	-0.122254	2.40194	-0.575314	2.40194	-0.575314	-0.575314	-0.575314	-0.575314	-0.316423	-0.575314	-0.575314	-0.2517	0.524974	-0.575314	-0.575314	-0.575314
ambrisentan	-0.557757	0.056505	-0.697455	-0.652438	-0.708491	-0.53917	0.833409	3.47633	-0.544688	-0.653309	0.513354	0.297273	0.432033	0.00161351	0.0875812	-0.557757	1.00796	-0.720689	-0.631817	-0.388145	-0.504899	-0.681191	2.48887	-0.335577	-0.662313	-0.235378	-0.123853
artesunate	3.19143	-0.278447	-0.567603	-0.567603	-0.567603	-0.278447	-0.567603	2.32396	-0.567603	-0.567603	1.74565	-0.567603	1.16733	-0.278447	-0.567603	-0.567603	0.0107095	-0.567603	-0.567603	0.299866	0.878178	-0.567603	-0.567603	-0.278447	-0.567603	-0.567603	0.0107095
coconut oil	-0.262265	-0.262265	-0.262265	-0.262265	-0.262265	-0.262265	-0.262265	-0.262265	-0.262265	4.45851	-0.262265	-0.262265	-0.262265	2.09812	-0.262265	-0.262265	-0.262265	-0.262265	-0.262265	-0.262265	-0.262265	-0.262265	-0.262265	-0.262265	-0.262265	-0.262265	-0.262265
inosine pranobex	-0.19245	-0.19245	-0.19245	-0.19245	-0.19245	-0.19245	-0.19245	-0.19245	-0.19245	-0.19245	-0.19245	5.0037	-0.19245	-0.19245	-0.19245	-0.19245	-0.19245	-0.19245	-0.19245	-0.19245	-0.19245	-0.19245	-0.19245	-0.19245	-0.19245	-0.19245	-0.19245
antithrombin iii human	-0.640528	0.931677	-0.640528	-0.640528	-0.640528	-0.640528	-0.640528	0.931677	0.931677	0.931677	-0.640528	0.931677	2.50388	-0.640528	-0.640528	-0.640528	2.50388	-0.640528	-0.640528	-0.640528	0.931677	-0.640528	-0.640528	-0.640528	-0.640528	-0.640528	0.931677
apremilast	-0.598234	-0.492719	-0.627877	-0.57965	-0.625112	-0.549854	3.50551	2.20891	-0.584411	-0.432358	0.0664983	0.332821	0.248347	-0.399337	0.750122	-0.478896	0.870996	-0.630334	-0.616665	0.196895	-0.520365	-0.608217	-0.250048	1.41869	-0.499477	-0.56168	-0.543557
darunavir	-0.286847	0.0595598	0.32711	-1.16554	-1.20215	0.845311	1.37478	2.1549	-0.430479	-0.740273	1.51278	1.51841	1.07907	1.22551	-0.396683	-0.729008	0.518619	-0.686763	-1.17962	-0.281214	0.287681	-1.11766	-0.298112	0.597476	-1.24721	-0.957129	-0.782518
deferoxamine	-0.217061	0.0350098	-0.802224	-0.622173	-0.793221	0.0620173	1.24135	2.57372	0.377105	-0.730204	0.719201	0.656183	2.96983	0.512143	-0.424118	-0.586163	-0.298083	-0.730204	-0.811226	-0.550153	0.458128	-0.874244	0.530148	-0.280078	-0.883246	-0.874244	-0.658184
amantadine	-0.573394	-0.332089	-0.611495	-0.611495	-0.598794	-0.471792	-0.0399823	1.11574	-0.573394	-0.598794	-0.141585	0.595031	0.569631	-0.0399823	0.391827	-0.586094	4.10031	-0.611495	-0.598794	1.56025	-0.205086	-0.598794	-0.103484	0.239424	-0.573394	-0.547993	-0.154285
cobicistat	-0.590102	-0.584312	-0.605893	-0.611683	-0.598524	-0.600629	0.412636	0.701614	-0.586417	-0.585891	-0.496934	1.36905	1.32221	-0.507461	2.20914	-0.59326	-0.424821	-0.609051	-0.609577	2.43969	2.15335	-0.605893	-0.566941	-0.537464	0.207351	-0.507988	-0.592207
dapagliflozin	-0.484954	-0.291721	-0.552275	-0.558508	-0.559755	-0.482461	0.372754	0.805348	-0.580948	-0.554768	4.44188	0.395194	1.01604	0.428854	-0.20196	-0.403921	0.124667	-0.609621	-0.450048	-0.371507	0.462514	-0.0660735	-0.230634	-0.169547	-0.568481	-0.532328	-0.377741
duvelisib	-0.221298	-0.221298	-0.86148	-0.86148	-0.86148	-0.86148	0.845673	1.69925	-0.434692	-0.648086	1.05907	1.69925	1.27246	-0.648086	2.33943	-0.221298	0.205491	-0.86148	-0.86148	-0.221298	-0.434692	-0.86148	1.69925	0.418885	-0.86148	-0.648086	-0.648086
lidocaine	-0.665796	0.418992	-0.782023	-0.704538	-0.820765	0.612704	0.496477	1.46504	-0.820765	0.612704	-0.433341	1.62001	0.767674	-0.74328	-0.162144	-0.704538	3.36342	-0.782023	-0.74328	-0.665796	-0.0459169	-0.510826	-0.0459169	0.961386	-0.820765	-0.704538	-0.162144
microcrystalline cellulose	-0.380058	-0.380058	-0.380058	-0.380058	-0.380058	-0.380058	0.760117	4.18064	-0.380058	0.760117	-0.380058	-0.380058	-0.380058	-0.380058	-0.380058	-0.380058	1.90029	-0.380058	-0.380058	0.760117	-0.380058	-0.380058	-0.380058	-0.380058	-0.380058	-0.380058	-0.380058
pentoxifylline	-0.794777	0.510161	-0.0698115	-0.794777	-0.794777	-0.794777	0.94514	0.800147	-0.794777	-0.359798	-0.0698115	0.655154	-0.504791	2.83005	-0.794777	-0.794777	2.83005	-0.359798	-0.794777	0.510161	0.0751816	-0.794777	0.655154	0.0751816	-0.649784	-0.649784	-0.0698115
honey	-0.498504	-0.498504	-0.498504	-0.498504	-0.498504	-0.498504	1.74477	2.8664	-0.498504	-0.498504	-0.498504	0.062313	1.74477	-0.498504	-0.498504	-0.498504	-0.498504	-0.498504	0.062313	-0.498504	-0.498504	-0.498504	2.30558	1.18395	-0.498504	-0.498504	-0.498504
human immunoglobulin g	0.510027	-0.286627	-0.582527	-0.559765	-0.537004	-0.309388	-0.0134883	4.26568	-0.445958	-0.423196	0.828689	-0.081773	0.373458	-0.468719	0.145843	-0.537004	1.03354	-0.62805	-0.62805	-0.445958	-0.241104	-0.62805	1.19287	-0.127296	-0.582527	-0.582527	-0.241104
iodine	-0.492033	-0.314901	-0.492033	-0.492033	-0.492033	-0.314901	0.0393626	1.10215	-0.314901	4.46766	0.216495	0.0393626	0.74789	-0.492033	0.0393626	-0.492033	-0.137769	-0.492033	-0.492033	-0.492033	-0.314901	-0.492033	0.570758	0.570758	-0.492033	-0.492033	-0.492033
mefloquine	0.327394	0.0299062	-0.650066	-0.352578	-0.628817	-0.140087	0.0299062	2.28231	-0.650066	-0.607568	0.986117	0.221148	-0.543821	-0.607568	-0.56507	0.114903	2.91979	-0.650066	-0.650066	2.36731	-0.607568	-0.650066	-0.0550904	-0.0763395	-0.628817	-0.628817	-0.586319
cyproheptadine	-0.641482	-0.641482	-0.641482	-0.641482	-0.641482	-0.641482	-0.0916402	1.55788	-0.366561	-0.0916402	1.8328	-0.0916402	0.18328	-0.641482	-0.641482	-0.641482	2.65757	-0.641482	-0.641482	-0.366561	-0.0916402	-0.641482	2.38265	1.28296	-0.641482	-0.0916402	-0.366561
brequinar	-0.277555	-0.277555	-0.277555	-0.277555	-0.277555	-0.277555	-0.277555	3.46944	-0.277555	-0.277555	3.46944	-0.277555	-0.277555	-0.277555	-0.277555	-0.277555	-0.277555	-0.277555	-0.277555	-0.277555	-0.277555	-0.277555	-0.277555	-0.277555	-0.277555	-0.277555	-0.277555
sirolimus	-0.282975	-0.239378	-0.647007	-0.588151	-0.60014	-0.444282	0.296861	1.2113	-0.498778	-0.46826	0.814571	4.24563	1.22874	-0.142375	-0.296054	-0.00613583	0.382964	-0.642647	-0.523846	-0.285154	-0.152185	-0.60777	0.0200222	-0.225209	-0.639377	-0.573982	-0.336381
calcifediol	-0.514212	1.17892	-0.514212	-0.514212	-0.514212	-0.514212	1.17892	-0.514212	-0.514212	-0.514212	1.17892	3.21069	-0.514212	-0.514212	-0.514212	-0.514212	2.19481	-0.514212	-0.514212	-0.514212	-0.514212	-0.514212	1.17892	0.163043	-0.514212	-0.514212	-0.514212
acetaminophen	-0.111968	-0.178705	-0.60291	-0.92509	-0.951171	-0.628991	1.1898	1.56797	0.912873	-0.57913	-0.321385	2.85209	0.851506	-0.159528	-0.510858	-0.866791	1.63778	-0.875996	-0.955774	0.94279	-0.183308	-0.908981	0.527024	0.451848	-0.915118	-0.920488	-0.337494
selinexor	2.43642	-0.470918	-0.729348	-0.587211	-0.729348	-0.535525	1.94541	2.08754	-0.651819	-0.716426	1.82911	-0.290016	1.01506	0.717862	-0.613054	0.459432	0.226844	-0.729348	-0.729348	-0.432153	-0.109115	-0.729348	-0.134958	-0.716426	-0.729348	-0.483839	-0.600133
captopril	-0.587137	-0.587137	-0.587137	-0.587137	-0.587137	-0.587137	0.854017	-0.587137	-0.587137	0.854017	-0.587137	-0.587137	0.854017	-0.587137	-0.587137	0.854017	3.73632	-0.587137	-0.587137	0.854017	0.854017	0.854017	-0.587137	0.854017	-0.587137	-0.587137	-0.587137
valsartan	-0.531845	1.18646	-0.993981	-0.865843	-0.914157	-0.571757	0.627695	2.28088	-0.800724	-0.897352	0.350414	0.629796	2.21996	0.297899	-0.136929	-0.250362	1.07723	-1.01499	-0.928862	-0.055005	0.655003	-0.920459	1.11714	-0.420512	-1.03599	-1.02969	0.925983
eculizumab	0.297542	-0.484761	-0.803081	-0.778225	-0.833015	-0.5906	0.783976	2.6351	-0.445739	-0.680403	1.32333	1.00207	2.80428	-0.47701	0.486236	-0.582315	0.538888	-0.814039	-0.802279	-0.436117	0.160432	-0.786243	0.45256	-0.45937	-0.78945	-0.433177	-0.288584
enzalutamide	-0.61213	-0.459082	-0.758589	-0.628895	-0.74366	-0.475763	1.4976	3.72684	-0.68903	-0.715052	-0.100274	0.783818	0.642947	-0.0564868	0.867139	-0.0614076	1.5448	-0.761258	-0.591863	0.133343	-0.335309	-0.645659	-0.0248763	-0.157824	-0.706461	-0.5962	-0.0766707
sildenafil	-0.635833	-0.364976	-0.646464	-0.445401	-0.65201	0.0131131	-0.245726	3.76766	-0.626126	-0.606251	-0.358968	1.32071	-0.137106	-0.462503	-0.171772	1.98121	0.526631	-0.659406	-0.272072	0.287667	-0.501329	1.06326	-0.253121	-0.35527	-0.633522	-0.650624	-0.281778
bemiparin	-0.34497	-0.34497	-0.34497	-0.34497	-0.34497	-0.34497	-0.34497	-0.34497	-0.34497	-0.34497	-0.34497	2.31623	-0.34497	2.98153	-0.34497	-0.34497	-0.34497	2.98153	-0.34497	-0.34497	-0.34497	-0.34497	-0.34497	-0.34497	-0.34497	-0.34497	-0.34497
disulfiram	-0.55872	-0.434047	-0.808066	-0.808066	-0.808066	-0.55872	1.31138	1.93474	2.05941	-0.55872	-0.55872	0.563337	0.937356	0.189318	-0.434047	-0.808066	0.563337	-0.808066	-0.808066	2.68278	-0.309374	-0.808066	-0.55872	0.438664	-0.808066	0.0646453	-0.309374
alteplase	-0.592435	2.46466	-0.658054	-0.658054	-0.654194	-0.542255	0.708377	2.73872	-0.650334	-0.507515	-0.445756	0.0637611	0.333959	-0.522955	-0.295217	-0.611734	2.30255	-0.661914	-0.468915	-0.318376	-0.503655	-0.646474	0.399579	0.326239	-0.654194	-0.615594	0.669777
bicalutamide	-0.324693	0.647925	-1.07387	-1.0213	-1.03444	-0.863575	1.17366	2.75745	-0.495558	-0.968723	0.0367531	0.680783	1.58111	-0.166971	0.55592	1.36424	1.23281	-1.08044	-1.05416	-0.258975	0.266764	-0.442984	0.503347	0.06304	-0.968723	-0.863575	-0.245832
siltuximab	-0.0259304	-0.866075	-0.586027	-0.866075	-0.866075	0.534166	-0.165954	2.91458	-0.866075	-0.0259304	0.114094	2.77455	0.814214	-0.446003	-0.446003	-0.0259304	0.534166	-0.866075	-0.866075	0.394142	-0.165954	-0.866075	0.254118	1.09426	-0.866075	-0.586027	-0.0259304
simvastatin	-0.672347	-0.28541	-0.797693	-0.715946	-0.759545	-0.563351	0.183276	2.4504	-0.301759	0.651961	-0.345358	0.412169	0.880854	-0.160063	2.96814	-0.661448	1.81277	-0.814043	-0.715946	0.515715	-0.318109	-0.58515	0.0851788	-0.454354	-0.792244	-0.530652	-0.487053
thymalfasin	-0.487226	-0.487226	-0.487226	-0.487226	-0.487226	-0.487226	-0.487226	0.420022	1.10046	-0.487226	-0.487226	0.420022	0.873646	0.420022	-0.487226	-0.487226	0.420022	-0.487226	-0.487226	4.27582	-0.487226	-0.487226	0.873646	-0.487226	-0.487226	-0.487226	-0.0336018
budesonide	-0.535143	-0.211092	-0.535143	-0.535143	-0.497019	0.0367116	0.589504	0.97074	-0.554204	-0.497019	0.0748352	0.646689	0.189206	-0.497019	0.570442	-0.344525	-0.211092	-0.554204	-0.439834	0.132021	-0.516081	-0.516081	4.49717	-0.344525	-0.325463	-0.554204	-0.0395356
cetylpyridinium	-0.19245	-0.19245	-0.19245	-0.19245	-0.19245	-0.19245	-0.19245	-0.19245	-0.19245	-0.19245	-0.19245	-0.19245	-0.19245	-0.19245	-0.19245	-0.19245	-0.19245	-0.19245	-0.19245	-0.19245	-0.19245	-0.19245	-0.19245	5.0037	-0.19245	-0.19245	-0.19245
chlorpromazine	-0.450055	-0.385074	-0.493376	-0.493376	-0.428395	-0.428395	-0.233451	1.02285	-0.255111	-0.450055	-0.363413	0.849569	-0.125149	-0.0385074	-0.125149	-0.406734	1.30444	-0.515036	-0.428395	4.42354	-0.450055	-0.0385074	-0.341753	-0.320093	-0.320093	-0.276772	-0.233451
clarithromycin	-0.585513	-0.415981	-0.797428	-0.585513	-0.83981	-0.797428	1.53364	1.78793	-0.54313	3.05942	1.53364	-0.161683	0.0926146	-0.0769172	-0.1193	-0.54313	0.516444	-0.83981	-0.797428	0.770742	-0.627896	-0.797428	0.728359	0.431678	-0.83981	-0.627896	-0.458364
tacrolimus	0.0313521	-0.20012	-0.846314	-0.893795	-0.888602	-0.735029	1.06778	1.43577	-0.503557	-0.0940288	2.62948	0.815539	2.71777	0.203473	-0.237215	-0.278762	0.567745	-0.821831	-0.890828	-0.522104	0.493555	-0.847056	0.0958973	-0.383369	-0.892312	-0.574779	-0.448656
thalidomide	-0.164538	-0.137538	-0.816688	-0.76165	-0.82188	-0.588228	0.767996	3.29041	-0.689997	-0.654689	1.35369	0.349498	0.582112	-0.333806	0.0452305	1.58215	1.70884	-0.84265	-0.816688	-0.355614	-0.341075	-0.772035	0.214499	-0.107423	-0.754381	-0.823957	-0.111576
prasugrel	-0.299587	0.754077	-0.851367	-0.798537	-0.863107	-0.505037	2.40942	1.74024	-0.669397	-0.731032	-0.378832	2.07189	0.601457	-0.660592	-0.170447	-0.546127	1.62577	-0.886587	-0.684072	-0.419922	-0.167512	-0.801472	0.874412	0.328502	-0.877782	-0.824952	0.730597
fondaparinux	0.848486	1.0038	-0.859991	-0.821162	-0.937649	-0.29697	1.37268	2.28516	-0.374628	-0.879405	-0.491115	2.26574	0.0524911	-0.491115	-0.452286	-0.549358	1.2756	-0.859991	-0.840576	-0.549358	0.246636	-0.918234	-0.00575244	0.246636	-0.821162	-0.859991	1.41151
ofatumumab	0.599083	-0.153077	-0.840657	-0.814066	-0.840657	-0.726694	0.367357	2.54406	-0.354413	-0.635523	2.7492	-0.282236	0.994156	0.139429	-0.688706	1.26007	0.0938441	-0.840657	-0.840657	-0.36201	-0.324022	-0.783675	1.1613	0.439534	-0.825462	-0.779877	-0.255644
iloprost	-0.472363	0.524028	-0.632389	-0.671641	-0.686738	-0.529731	0.496853	3.65511	-0.593138	-0.650505	0.315691	0.617628	0.454582	-0.227794	-0.20062	-0.562944	0.70519	-0.647486	-0.587099	-0.442169	-0.411976	-0.608234	2.41415	-0.333472	-0.671641	-0.15533	-0.0979616
ketamine	-0.657703	0.325347	-0.883752	-0.873238	-0.773356	-0.636676	0.167638	1.90769	0.0887841	-0.105723	-0.358057	2.11797	0.13084	-0.0426397	-0.510509	-0.841697	1.69741	-0.83644	-0.862725	2.61738	-0.210862	-0.852211	0.50934	0.209694	-0.794384	-0.815412	0.283291
estradiol	-0.513231	0.216097	-0.513231	-0.513231	-0.513231	-0.513231	-0.513231	0.763093	-0.513231	-0.513231	0.580761	4.40973	0.216097	-0.330899	0.398429	-0.148567	1.31009	-0.513231	-0.148567	-0.148567	-0.513231	-0.148567	-0.513231	-0.148567	-0.513231	-0.513231	-0.148567
fluoxetine	-0.51698	0.0102255	-0.520448	-0.596754	-0.631439	-0.448998	0.176711	1.63277	-0.589817	-0.600916	-0.401827	1.05701	0.658133	-0.100765	-0.138918	-0.602304	1.70283	-0.643925	-0.618952	3.74506	-0.442755	-0.363674	0.0130003	-0.276963	-0.611322	-0.666123	-0.222855
ledipasvir	-0.381028	-0.280754	-0.680165	-0.63382	-0.701231	-0.518378	1.61181	3.65268	-0.327099	-0.628764	0.461609	0.138037	0.43296	-0.305191	-0.060826	-0.180481	2.06936	-0.712185	-0.683535	0.598959	-0.29845	-0.673424	-0.156887	-0.0448158	-0.657413	-0.545343	-0.495627
leflunomide	-0.53668	-0.447068	-0.625481	-0.625481	-0.640484	-0.558576	0.178593	3.62561	-0.340426	-0.198507	0.384984	0.382957	0.698828	-0.490455	2.75057	-0.544789	-0.299067	-0.639673	-0.640889	-0.291768	-0.297445	-0.635618	0.222385	0.271449	-0.279603	-0.286091	-0.137279
linagliptin	-0.631372	0.45377	-1.01936	-0.922359	-1.00723	-0.782928	1.89658	1.78746	-0.637434	-0.873861	0.732633	0.162782	2.57556	0.647762	0.199156	-0.24945	0.981186	-1.01936	-0.934484	-0.358571	0.50833	-0.849612	0.635638	0.50833	-0.976919	-0.770803	-0.0554583
liothyronine	-0.714517	0.6714	-0.769954	-0.769954	0.782273	-0.686799	-0.104714	3.30464	-0.659081	-0.49277	-0.686799	2.25135	1.17033	0.421935	0.311061	-0.49277	0.394216	-0.714517	0.0615963	0.782273	-0.520489	-0.631362	-0.520489	-0.381897	-0.686799	-0.769954	-0.548207
peginterferon lambda-1a	-0.563604	-0.563604	-0.563604	-0.563604	-0.563604	-0.563604	0.921011	0.921011	3.51909	-0.563604	-0.19245	-0.563604	1.66332	-0.19245	-0.563604	-0.563604	1.29216	-0.563604	-0.563604	-0.19245	-0.563604	-0.563604	0.549857	1.29216	-0.563604	-0.563604	-0.563604
human interferon beta	3.0792	-0.3849	-0.3849	-0.3849	-0.3849	-0.3849	-0.3849	1.34715	3.0792	-0.3849	-0.3849	1.34715	-0.3849	-0.3849	-0.3849	-0.3849	-0.3849	-0.3849	-0.3849	-0.3849	-0.3849	-0.3849	-0.3849	-0.3849	-0.3849	-0.3849	-0.3849
ibuprofen	-0.580269	-0.584258	-0.751794	-0.69063	-0.753124	-0.491183	2.20003	3.03106	-0.632125	0.0287106	-0.374173	1.8357	0.926224	-0.507138	1.08179	-0.722542	0.519351	-0.758442	-0.243868	-0.192011	-0.356888	-0.660048	0.00211759	0.419628	-0.491183	-0.719882	-0.535061
calcium	-0.775214	-0.143001	-0.662318	-0.955846	-1.00853	-0.790266	1.18916	3.01054	-0.684897	-0.78274	0.421475	0.78274	0.903161	0.316106	1.287	-0.338686	1.26443	-0.715003	-0.963372	0.150527	0.112895	-1.01606	1.00853	0.602108	-0.910688	-0.955846	-0.346212
cetirizine	-0.370559	0.0853692	-0.813822	-0.965798	-0.97213	-0.300903	0.243677	2.32068	-0.224915	-0.414885	0.167689	1.94707	0.5223	-0.446547	-0.231247	-0.839151	1.99773	-0.953133	-0.687175	1.72544	-0.313568	-0.877145	0.680608	1.00989	-0.744166	-0.946801	-0.598523
candesartan	-0.680032	0.565554	-0.841497	-0.841497	-0.991428	-0.668499	0.427156	2.63	-0.633899	-0.85303	-0.518567	1.19988	2.19174	0.554021	0.381023	-0.403235	1.32675	-0.922229	-0.772298	-0.24177	0.703953	-0.876096	0.30029	-0.207171	-0.806897	-0.933762	0.91155
bucillamine	-0.250603	-0.626508	-0.626508	-0.626508	-0.626508	-0.626508	0.125302	0.877111	-0.626508	-0.626508	3.13254	-0.626508	-0.250603	0.125302	0.125302	1.25302	0.501206	-0.626508	-0.626508	-0.626508	2.75663	-0.626508	0.125302	-0.250603	-0.626508	-0.626508	0.501206
brexanolone	-0.19245	-0.19245	-0.19245	-0.19245	-0.19245	-0.19245	-0.19245	-0.19245	-0.19245	-0.19245	-0.19245	5.0037	-0.19245	-0.19245	-0.19245	-0.19245	-0.19245	-0.19245	-0.19245	-0.19245	-0.19245	-0.19245	-0.19245	-0.19245	-0.19245	-0.19245	-0.19245
cefditoren	-0.400386	-0.400386	-0.400386	-0.400386	-0.400386	-0.400386	-0.400386	1.50734	-0.400386	0.871428	3.41506	-0.400386	-0.400386	-0.400386	-0.400386	-0.400386	-0.400386	-0.400386	-0.400386	-0.400386	-0.400386	-0.400386	2.77915	0.235521	-0.400386	-0.400386	-0.400386
ceftaroline fosamil	2.4063	-0.413622	-0.749327	-0.682186	-0.659805	-0.547904	-0.30172	2.20488	-0.570284	-0.547904	1.89155	1.2649	0.526352	-0.0107757	-0.480763	-0.749327	-0.256959	-0.749327	-0.682186	-0.413622	0.638254	-0.749327	0.168267	1.62299	-0.749327	-0.726946	-0.682186
bivalirudin	-0.494656	4.01995	-0.532278	-0.457035	-0.532278	-0.532278	-0.156061	1.23594	-0.532278	-0.306548	-0.156061	0.746862	1.61216	-0.457035	-0.532278	-0.532278	-0.0431954	-0.532278	0.70924	-0.532278	-0.457035	-0.532278	-0.0431954	-0.494656	-0.532278	-0.494656	0.558753
ceftriaxone	0.47805	-0.0641645	-0.950223	-0.897324	-0.897324	-0.57993	0.5045	1.97245	1.21864	-0.0112655	1.87987	-0.368334	1.43023	-0.30221	-0.606379	-0.632829	0.583848	-0.950223	-0.936998	-0.275761	-0.421233	-0.923773	0.967366	2.13114	-0.963448	-0.936998	-0.447682
celecoxib	-0.640396	-0.290756	-0.681397	-0.576618	-0.748591	-0.468423	1.01556	3.50518	-0.55384	-0.0606989	0.221747	1.28092	0.258192	-0.537896	2.14079	-0.548146	0.876612	-0.753147	-0.716702	-0.037921	-0.458173	-0.71898	-0.0117264	0.00535702	-0.540174	-0.622174	-0.338589
omega-3 fatty acids	0.428856	0.971627	-0.656686	-0.656686	-0.656686	-0.656686	2.96179	2.59994	0.60978	-0.656686	-0.475762	-0.475762	0.428856	1.69532	-0.656686	-0.656686	-0.294839	-0.656686	-0.656686	-0.475762	0.247932	-0.656686	-0.294839	-0.113915	-0.656686	-0.113915	-0.475762
citrulline	-0.277555	-0.277555	-0.277555	-0.277555	-0.277555	-0.277555	-0.277555	3.46944	-0.277555	-0.277555	-0.277555	-0.277555	3.46944	-0.277555	-0.277555	-0.277555	-0.277555	-0.277555	-0.277555	-0.277555	-0.277555	-0.277555	-0.277555	-0.277555	-0.277555	-0.277555	-0.277555
clavulanic acid	-0.411126	-0.207449	-0.716642	-0.614804	-0.716642	-0.716642	1.32013	2.74587	2.23668	-0.614804	2.033	0.301744	-0.207449	-0.309288	-0.309288	-0.716642	0.0980669	-0.512965	-0.716642	-0.716642	-0.309288	-0.716642	0.60726	0.912776	-0.716642	-0.716642	-0.309288
clindamycin	0.345365	-0.530884	-0.897077	-0.779372	-0.897077	-0.622432	2.16325	2.58176	-0.217004	0.279973	1.18238	0.0707199	0.279973	0.240738	-0.16469	-0.661667	0.123033	-0.870921	-0.753216	-0.452414	0.30613	-0.883999	0.0576416	2.32019	-0.883999	-0.805529	-0.530884
bempegaldesleukin	0.870822	1.03186	-0.900645	-0.739603	-0.417518	-0.900645	1.51499	2.15916	-0.417518	-0.417518	1.51499	-0.417518	0.0656099	1.19291	-0.739603	-0.57856	0.70978	-0.900645	-0.900645	-0.739603	1.99812	-0.900645	-0.417518	-0.417518	-0.900645	-0.900645	0.548737
clofazimine	0.10513	-0.0564552	-0.910166	-0.328458	-0.842838	-0.546598	1.41936	1.27932	0.290954	-0.875156	1.31164	0.942682	3.09716	0.334043	-0.468498	-0.697411	0.821493	-0.942483	-0.947869	-0.0941585	-0.387706	-0.929017	0.926524	0.03511	-0.937097	-0.8967	-0.702798
dasatinib	-0.190339	-0.176544	-0.837791	-0.741225	-0.838711	-0.447849	1.92216	3.34398	-0.759619	-0.709956	0.309045	0.655764	0.768884	-0.229885	0.168335	-0.197696	0.75049	-0.827675	-0.845149	-0.383471	-0.548093	-0.75778	1.56808	0.420326	-0.844229	-0.0772188	-0.493832
decitabine	1.14889	-0.225565	-0.818002	-0.723212	-0.818002	-0.723212	0.224687	2.47595	-0.699514	-0.628422	1.9783	0.817124	2.33376	-0.27296	-0.0596825	0.414267	0.39057	-0.818002	-0.818002	-0.652119	-0.46254	-0.794304	0.888216	-0.225565	-0.794304	-0.675817	-0.46254
indomethacin	-0.175682	-0.623174	-0.667923	-0.846919	-0.891668	-0.80217	3.13576	1.48004	-0.533675	1.03255	-0.175682	1.07729	0.182311	0.450806	0.629803	-0.80217	0.316559	-0.891668	-0.891668	1.52479	0.540305	-0.891668	0.27181	-0.667923	-0.846919	-0.891668	-0.0414344
degarelix	-0.371451	-0.219269	-0.605291	-0.579309	-0.586733	-0.393721	0.311513	4.59859	-0.482803	-0.542192	-0.0559513	0.504524	0.801465	-0.0893571	0.300377	-0.0893571	0.519371	-0.620138	-0.553327	-0.0262572	-0.130186	-0.445686	-0.312063	0.0368426	-0.575597	-0.471668	0.077672
dexmedetomidine	-0.476726	3.03032	-0.70058	-0.70058	-0.663271	-0.663271	-0.402108	1.35142	-0.364799	-0.364799	-0.290181	1.6872	2.20952	-0.439417	-0.439417	-0.551344	1.23949	-0.70058	-0.402108	-0.0290181	-0.476726	-0.70058	0.41869	-0.215563	-0.70058	-0.588653	-0.0663271
berberine	1.77905	-0.705486	-0.705486	-0.705486	-0.705486	-0.705486	2.60723	0.950873	-0.705486	-0.705486	-0.291397	2.19314	1.36496	-0.291397	-0.705486	-0.291397	0.950873	0.536783	-0.291397	-0.291397	-0.291397	-0.705486	-0.705486	-0.705486	-0.705486	-0.705486	0.536783
tenecteplase	-0.289524	0.651808	-0.535089	-0.535089	-0.412306	-0.494161	-0.0848866	1.34757	-0.494161	-0.535089	-0.0848866	0.815518	0.365316	-0.412306	-0.494161	-0.453234	4.25343	-0.535089	-0.535089	-0.494161	-0.330451	-0.535089	0.692735	-0.453234	-0.535089	-0.412306	0.529025
diphenhydramine	-0.644184	-0.368105	-0.724247	-0.724247	-0.677313	-0.528231	0.501543	2.40649	-0.768419	-0.370866	-0.199697	2.58042	1.2083	-0.495101	0.137119	-0.680074	1.66936	-0.718725	-0.73529	1.50371	-0.495101	-0.715964	0.13988	0.338657	-0.682835	-0.685596	-0.271477
secukinumab	-0.655704	-0.47243	-0.717825	-0.627354	-0.718313	-0.401853	0.446595	3.2955	-0.546585	-0.565991	1.14267	0.929797	0.246138	-0.472538	1.8415	-0.509779	0.303543	-0.727203	-0.5442	-0.169684	-0.478284	-0.65874	0.213614	1.75483	-0.708339	-0.70449	-0.494872
sacubitril	-0.683599	1.17852	-0.811547	-0.609013	-0.77373	-0.603632	0.179	2.87875	-0.721415	-0.734718	-0.1319	1.10767	2.05068	0.00964921	-0.166578	-0.671343	1.267	-0.822458	-0.761922	-0.193482	-0.122035	-0.757588	1.26611	-0.309771	-0.812145	-0.819917	0.56942
selenium	-0.652376	-0.196837	-0.652376	-0.652376	-0.652376	1.01793	-0.348683	2.84008	0.562393	-0.652376	1.62531	-0.348683	0.258701	-0.652376	-0.652376	-0.652376	-0.652376	-0.652376	-0.500529	0.562393	0.562393	0.562393	-0.652376	2.53639	-0.652376	-0.652376	-0.652376
salbutamol	-0.473527	-0.13231	-0.550509	-0.592121	-0.590734	-0.470059	-0.0574089	1.80333	-0.553976	-0.412496	0.397547	0.837938	0.731828	-0.2835	-0.248823	-0.509591	-0.0407642	-0.590734	0.191568	-0.0567154	-0.504736	-0.586572	4.17798	-0.316096	-0.383368	-0.43677	-0.349385
tafenoquine	-0.370855	-0.329817	-0.370855	0.121592	-0.309299	-0.309299	0.0189987	0.511445	-0.370855	-0.350336	-0.247743	-0.0220385	-0.28878	-0.350336	-0.370855	-0.370855	1.57841	-0.370855	-0.370855	4.57413	-0.309299	-0.370855	-0.329817	-0.227224	-0.0425571	-0.370855	-0.350336
pyridostigmine	-0.524872	-0.349554	-0.758629	-0.758629	-0.641751	0.512427	2.04646	2.77695	-0.7148	-0.70019	0.337109	2.07568	-0.145016	-0.641751	0.483207	-0.597921	1.69582	-0.67097	-0.188846	-0.305724	-0.583311	-0.74402	0.264059	-0.188846	-0.70019	-0.422603	-0.554092
ticagrelor	-0.521824	1.63087	-0.861858	-0.728158	-0.83486	-0.577103	1.21499	2.52691	-0.778295	-0.774439	-0.280136	1.96062	0.796531	-0.535322	-0.0371626	-0.673521	0.984225	-0.868285	-0.59253	-0.0204501	-0.415764	-0.779581	1.50038	-0.0975845	-0.816862	-0.724301	0.303514
propofol	-0.370944	1.58897	-0.703133	-0.719743	-0.719743	-0.703133	-0.354335	0.907983	-0.48721	0.11073	-0.155022	3.7482	0.376481	-0.304507	-0.337725	-0.703133	0.226996	-0.703133	-0.603477	0.808326	-0.304507	-0.669914	1.45609	0.210386	-0.719743	-0.553648	-0.321116
propranolol	-0.367495	0.859004	-0.634259	-0.732379	-0.680253	-0.542272	0.396	2.24495	-0.569868	-0.683319	-0.493212	2.14683	0.405199	-0.211117	-0.388959	-0.753843	2.0947	-0.566802	-0.802903	2.04871	-0.487079	-0.766108	0.291748	-0.143659	-0.726247	-0.79677	-0.140593
theophylline	-0.645748	0.660408	-0.527007	-0.635853	-0.625958	-0.116359	0.516928	1.70434	-0.640801	-0.487426	-0.0025654	0.319026	1.26401	-0.249943	-0.334052	-0.665539	-0.0124605	-0.670486	-0.640801	0.378397	-0.507217	-0.630906	3.96538	-0.210363	-0.418161	-0.467636	-0.319209
tamoxifen	-0.166951	0.00422661	-0.623425	-0.680484	-0.651955	-0.166951	-0.166951	2.7716	-0.024303	-0.651955	-0.566366	0.831586	0.318052	-0.594896	-0.195481	3.34219	1.08835	-0.680484	-0.709014	0.203934	-0.594896	-0.537836	0.175404	-0.309599	-0.680484	-0.651955	-0.0813623
omeprazole	-0.022619	-0.175354	-0.269419	-0.268003	-0.146359	-0.257583	0.197677	-0.0385891	-0.265342	-0.259905	-0.228248	-0.113286	-0.208767	-0.199536	-0.140582	-0.194156	-0.200102	-0.271514	-0.266134	-0.182773	4.9772	-0.26268	-0.201461	-0.25192	-0.2684	-0.254468	-0.227682
quetiapine	-0.591671	-0.320091	-0.522264	-0.5939	-0.561743	-0.515578	0.178813	1.24826	-0.583711	-0.61746	-0.437574	1.60389	0.715922	0.25204	-0.116964	-0.602814	1.91972	-0.598994	-0.62733	3.54665	-0.443623	-0.0946772	-0.20229	-0.459224	-0.494883	-0.606635	-0.47387
quinine	-0.213097	0.323723	-0.529683	-0.502154	-0.515918	-0.323214	-0.364507	0.722897	-0.488389	-0.447095	-0.323214	2.84265	-0.144274	-0.392037	-0.144274	-0.364507	0.378782	-0.543447	-0.515918	3.70982	-0.199332	-0.543447	-0.0479213	-0.213097	-0.240626	-0.515918	-0.405801
tenofovir alafenamide	0.0459586	-0.868377	-0.933686	-0.803067	-0.868377	-0.476519	0.633746	2.20118	0.503126	0.960294	0.568436	1.74401	-0.607138	0.633746	-0.14997	1.0256	2.07056	-0.933686	-0.933686	-0.607138	0.960294	-0.933686	-0.541828	-0.933686	-0.933686	0.111268	-0.933686
ramelteon	-0.143322	-0.397073	-0.74598	-0.650824	-0.714261	-0.682543	1.15715	2.33075	-0.428792	-0.619105	-0.587386	2.077	0.269023	0.0469909	-0.49223	-0.619105	2.23559	-0.74598	-0.650824	1.85497	-0.0798845	-0.650824	0.332461	-0.270198	-0.619105	-0.49223	-0.714261
ramipril	-0.660766	-0.0242483	-0.697138	-0.678952	-0.569835	-0.588021	0.394035	0.921435	-0.442531	0.0484966	-0.515276	0.539524	2.30359	-0.278855	-0.569835	-0.3516	3.44932	-0.697138	-0.551648	-0.442531	-0.260669	-0.478904	1.53977	0.0303104	-0.678952	-0.551648	-0.187924
bardoxolone methyl	-0.262265	-0.262265	-0.262265	-0.262265	-0.262265	-0.262265	-0.262265	2.09812	-0.262265	-0.262265	4.45851	-0.262265	-0.262265	-0.262265	-0.262265	-0.262265	-0.262265	-0.262265	-0.262265	-0.262265	-0.262265	-0.262265	-0.262265	-0.262265	-0.262265	-0.262265	-0.262265
tazobactam	0.544259	-0.652618	0.278286	-0.752358	-0.752358	-0.353399	-0.453138	2.33957	0.311533	-0.552878	0.976464	0.643998	3.17074	-0.519632	-0.453138	-0.685864	-0.519632	-0.353399	-0.752358	-0.719111	0.344779	-0.752358	1.27568	0.477765	-0.752358	-0.752358	-0.586125
abatacept	-0.506796	-0.398933	-0.685692	-0.644813	-0.695001	-0.583495	0.436858	3.61084	-0.59503	-0.314746	0.757414	0.858397	0.550996	-0.539783	2.49173	-0.311509	-0.0549024	-0.700465	-0.577424	-0.431717	-0.387398	-0.680228	0.271926	0.0120823	-0.408849	-0.264963	-0.208502
iodide	-0.532348	-0.304199	-0.0760497	-0.532348	-0.190124	3.00396	-0.0760497	3.34619	-0.532348	-0.418274	-0.304199	1.29285	0.494323	-0.532348	-0.418274	-0.0760497	0.266174	-0.304199	-0.532348	-0.532348	-0.418274	-0.532348	-0.418274	-0.190124	-0.532348	-0.532348	-0.418274
dimethyl fumarate	-0.6176	-0.503424	-0.710133	-0.59662	-0.700195	-0.283243	1.61115	2.14647	-0.624446	-0.6282	0.196869	1.03453	0.152922	-0.405591	0.437147	-0.438275	3.37348	-0.722059	-0.726475	0.31745	-0.398082	-0.682749	-0.327412	-0.0341325	-0.7066	-0.577627	0.412854
glatiramer	-0.49562	-0.378437	-0.485549	-0.475479	-0.532239	-0.210902	0.0811396	4.19627	-0.503859	-0.316183	-0.112944	0.442758	-0.161465	-0.448014	0.234942	-0.399493	2.22064	-0.527662	-0.457169	0.0161398	-0.383014	-0.49562	-0.00217005	0.199238	-0.420549	-0.332662	-0.252099
adalimumab	-0.621425	-0.408628	-0.766216	-0.701427	-0.765373	-0.44324	2.10886	3.3485	-0.604338	-0.578722	0.704467	0.9913	0.399109	-0.424903	1.63222	-0.393008	0.328541	-0.769965	-0.519525	-0.229412	-0.47098	-0.71511	0.0152803	0.323699	-0.634202	-0.398944	-0.406566
montmorillonite	1.34715	-0.3849	-0.3849	-0.3849	-0.3849	-0.3849	3.0792	-0.3849	-0.3849	1.34715	-0.3849	-0.3849	-0.3849	-0.3849	-0.3849	3.0792	-0.3849	-0.3849	-0.3849	-0.3849	-0.3849	-0.3849	-0.3849	-0.3849	-0.3849	-0.3849	-0.3849
aprotinin	-0.310513	0.30525	-0.405245	-0.405245	-0.405245	-0.21578	-0.0263146	0.115784	-0.310513	-0.21578	-0.405245	4.71032	-0.0263146	-0.405245	-0.405245	-0.405245	0.257883	-0.405245	-0.405245	-0.21578	1.06311	-0.405245	0.257883	-0.263146	-0.405245	-0.405245	-0.263146
modafinil	-0.644721	-0.225801	-0.270367	-0.609069	-0.680374	-0.511023	0.451602	3.53557	-0.671461	-0.591242	-0.341673	1.30727	0.61204	-0.199061	-0.109929	-0.644721	1.67271	-0.493197	-0.386239	1.85097	-0.466457	-0.662548	-0.154495	-0.172322	-0.546676	-0.617982	-0.430805
arginine	0.135865	-0.27173	-0.679326	-0.679326	-0.679326	-0.475528	1.15485	1.35865	-0.679326	0.339663	-0.679326	-0.475528	-0.475528	-0.475528	0.135865	-0.679326	-0.0679326	-0.679326	-0.679326	-0.475528	2.58144	-0.679326	2.78524	0.339663	-0.679326	-0.679326	1.35865
methotrexate	0.75568	-0.496461	-0.896805	-0.950752	-0.939395	-0.710829	1.39311	2.89085	-0.401343	-0.475166	1.80907	0.287192	1.07936	-0.28777	1.07084	-0.00809732	0.863574	-0.996181	-0.871251	-0.486523	-0.277833	-0.937975	0.561187	0.136708	-0.913841	-0.79317	-0.404183
melphalan	1.66374	-0.176988	-0.747695	-0.908457	-0.94061	-0.349807	1.04883	1.22165	-0.289521	-0.277464	2.94582	0.265109	0.956388	-0.176988	-0.550761	1.45073	0.0601371	-0.956686	-0.944629	-0.72358	-0.116702	-0.864247	0.99256	-0.410093	-0.944629	-0.787885	-0.438227
aspartic acid	-0.499472	-0.499472	-0.499472	-0.499472	-0.499472	-0.499472	-0.499472	2.19768	2.19768	-0.499472	-0.499472	0.849102	2.19768	2.19768	-0.499472	-0.499472	0.849102	-0.499472	-0.499472	-0.499472	-0.499472	-0.499472	-0.499472	-0.499472	-0.499472	-0.499472	-0.499472
medical cannabis	-0.501222	-0.21096	-0.508761	-0.52384	-0.538918	-0.433368	-0.0149389	0.878464	-0.433368	-0.5163	-0.252426	1.6437	-0.00363002	-0.331588	-0.244887	-0.388133	1.1725	-0.52384	-0.52384	4.14674	-0.361745	-0.52384	0.505271	-0.406981	-0.229808	-0.448447	-0.425829
masitinib	-0.241985	-0.241985	-0.241985	-0.241985	-0.241985	-0.241985	-0.133092	-0.133092	-0.241985	-0.133092	-0.241985	-0.133092	0.0846946	-0.241985	-0.241985	4.98488	-0.0241985	-0.241985	-0.241985	-0.241985	-0.133092	-0.241985	-0.241985	-0.0241985	-0.241985	-0.241985	-0.241985
lucinactant	-0.409233	-0.409233	-0.409233	-0.409233	-0.409233	-0.409233	-0.409233	1.43232	0.511542	-0.409233	-0.409233	-0.409233	0.511542	-0.409233	-0.409233	-0.409233	1.43232	-0.409233	-0.409233	-0.409233	0.511542	-0.409233	4.19464	-0.409233	-0.409233	-0.409233	-0.409233
levofloxacin	-0.634548	-0.233739	-0.735104	-0.525494	-0.728022	-0.406526	-0.0368758	1.25902	-0.672787	-0.164341	-0.128934	1.32276	-0.165758	-0.518412	2.60166	-0.685534	3.02938	-0.737936	-0.720941	0.763325	-0.556652	-0.662873	-0.0595364	0.169902	-0.567982	-0.699697	0.495647
lenalidomide	0.106934	-0.205341	-0.916816	-0.781097	-0.89523	-0.576379	1.36775	2.93273	-0.779877	-0.7104	1.54537	0.192534	1.88544	-0.261665	0.293991	0.476858	0.971258	-0.920634	-0.906368	-0.388632	-0.311571	-0.844952	0.26026	0.391683	-0.896291	-0.893056	-0.1365
rosuvastatin	-0.682423	0.928057	-0.873402	-0.84291	-0.883834	-0.644709	0.608689	2.1646	-0.513913	-0.65835	-0.3446	1.60451	1.88536	0.0205066	2.19831	-0.632673	1.15434	-0.935189	-0.698472	-0.119919	-0.273183	-0.709706	0.155315	-0.165658	-0.840502	-0.848527	-0.0517123
lanadelumab	-0.66282	-0.325157	3.41983	-0.66282	-0.66282	-0.57073	0.104596	2.7752	-0.540034	-0.632124	0.135293	0.994799	0.534349	-0.66282	-0.29446	0.0432027	0.534349	-0.66282	-0.509337	-0.325157	-0.417247	-0.66282	0.0432027	0.165989	-0.47864	-0.0795839	-0.601427
lactose	-0.710531	-0.710531	-0.592109	-0.710531	-0.710531	-0.236844	2.48686	2.01317	-0.473687	0.947375	-0.710531	0.473687	-0.592109	0.118422	0.592109	-0.592109	2.60528	-0.710531	-0.236844	1.0658	-0.710531	-0.710531	-0.118422	-0.236844	-0.710531	-0.473687	-0.355266
ketotifen	-0.206455	-0.201687	-0.239834	-0.239834	-0.239834	0.160714	-0.182613	4.98636	-0.230297	-0.0681708	-0.22076	-0.0777076	-0.230297	-0.225529	-0.22076	-0.235066	-0.177845	-0.239834	-0.19215	-0.201687	-0.230297	-0.239834	-0.177845	-0.168308	-0.230297	-0.239834	-0.230297
atovaquone	-0.86888	-0.674193	-0.86888	-0.86888	-0.86888	0.00721062	1.95408	2.34345	-0.674193	-0.284819	0.493927	1.95408	0.785958	-0.479506	-0.674193	0.104554	0.980644	-0.86888	-0.771536	-0.479506	0.00721062	-0.86888	1.17533	-0.187476	-0.674193	1.17533	-0.86888
diosmin	-0.69282	-0.433013	-0.69282	-0.317543	-0.69282	-0.69282	0.663953	3.49297	-0.69282	-0.69282	0.057735	1.12583	1.29904	-0.0866025	1.55885	-0.57735	0.548483	-0.69282	-0.69282	-0.317543	-0.606218	-0.69282	0.663953	0.866025	-0.69282	-0.69282	-0.317543
dutasteride	-0.43871	0.0581512	-1.16413	-1.05482	-1.00513	-0.756701	0.614636	2.89026	-0.905759	-0.985257	-0.180342	0.912752	0.674259	-0.766638	-0.0213466	0.0482139	1.34005	-1.17406	-0.766638	0.525201	0.465577	1.15125	0.00846504	1.62823	-1.03494	0.0581512	-0.120719
dronabinol	-0.68561	-0.449293	-0.724996	-0.843154	-0.843154	-0.803768	2.07142	2.26835	-0.764382	-0.567452	-0.134204	1.63817	1.04738	0.102112	0.850448	-0.252363	1.52001	-0.843154	-0.843154	1.2837	-0.764382	-0.567452	0.495973	-0.724996	-0.528065	-0.370521	-0.567452
mometasone furoate	-0.434298	-0.491499	-0.491499	-0.491499	0.709707	-0.0910968	-0.377098	2.08251	-0.491499	-0.262698	0.252105	0.137704	-0.377098	-0.491499	-0.377098	-0.491499	0.309305	-0.491499	-0.377098	0.0805041	-0.491499	-0.148297	-0.434298	4.19892	-0.319898	-0.148297	-0.491499
moxifloxacin	-0.65431	0.0454272	-0.739449	-0.547886	-0.736788	0.149191	-0.108887	1.62582	-0.531922	-0.396232	-0.127512	0.971315	0.186439	-0.515959	0.465802	-0.718164	3.3286	-0.74477	-0.718164	2.28831	-0.614401	-0.723485	0.186439	0.0427666	-0.345681	-0.702201	-0.364305
icosapent	-0.645182	0.0912696	-0.679172	-0.565871	-0.662177	-0.497891	2.19865	0.776736	-0.639517	-0.611191	-0.520551	2.2553	0.980676	-0.395921	0.70309	-0.588531	0.17058	-0.662177	2.87845	-0.497891	-0.492226	-0.633851	-0.191981	-0.293951	-0.667842	-0.282621	-0.526216
nebivolol	-0.829531	0.532227	-0.829531	-0.674243	-0.829531	-0.435338	1.52368	2.62264	-0.710078	-0.542845	-0.507009	1.92982	1.237	-0.495064	0.042472	-0.686188	1.77453	-0.841476	-0.542845	0.257486	-0.614516	-0.698133	0.711406	-0.196433	-0.769805	-0.698133	0.269432
icatibant	-0.619229	-0.433755	3.23157	-0.689886	-0.734047	-0.681054	0.864566	2.64865	-0.619229	-0.66339	0.670259	1.21785	0.166829	-0.407259	-0.115799	-0.248281	0.113836	-0.734047	-0.504412	-0.416091	-0.522076	-0.681054	0.54661	-0.053974	-0.66339	-0.20412	-0.469083
hypochlorite	-0.358368	1.7451	-0.358368	-0.358368	-0.358368	-0.358368	-0.358368	0.272671	-0.358368	-0.358368	-0.358368	1.3244	-0.358368	-0.358368	-0.358368	-0.358368	-0.358368	-0.358368	-0.358368	4.26925	-0.358368	-0.358368	0.272671	-0.358368	-0.358368	-0.358368	-0.358368
adenosine	-0.19245	-0.19245	-0.19245	-0.19245	-0.19245	-0.19245	-0.19245	5.0037	-0.19245	-0.19245	-0.19245	-0.19245	-0.19245	-0.19245	-0.19245	-0.19245	-0.19245	-0.19245	-0.19245	-0.19245	-0.19245	-0.19245	-0.19245	-0.19245	-0.19245	-0.19245	-0.19245
isavuconazonium	-0.220243	-0.359998	-0.520717	-0.499753	-0.520717	-0.394937	0.254923	1.7503	-0.157354	-0.276145	0.471544	4.37071	0.625274	-0.206268	-0.380962	-0.373974	-0.122415	-0.520717	-0.422888	-0.26217	-0.290121	-0.520717	0.192034	-0.304096	-0.513729	-0.380962	-0.4159
etoposide	1.11276	-0.386787	-0.772384	-0.772384	-0.772384	-0.643852	0.277297	2.00177	-0.536742	-0.697407	2.09817	1.33769	2.37666	1.0592	-0.440342	0.437962	0.395118	-0.686696	-0.793806	-0.697407	-0.429631	-0.772384	-0.301099	-0.654563	-0.783095	-0.686696	-0.268966
epoprostenol	-0.610279	-0.0205263	-0.765615	-0.714275	-0.674783	-0.685314	0.781169	3.06646	-0.70901	-0.65767	2.37666	-0.0257919	0.494191	-0.212722	0.0558256	-0.734021	0.0689897	-0.766932	-0.0468545	-0.535243	-0.660302	-0.752451	1.0247	-0.219304	-0.743236	1.62499	0.0413451
alisporivir	-0.19245	-0.19245	-0.19245	-0.19245	-0.19245	-0.19245	5.0037	-0.19245	-0.19245	-0.19245	-0.19245	-0.19245	-0.19245	-0.19245	-0.19245	-0.19245	-0.19245	-0.19245	-0.19245	-0.19245	-0.19245	-0.19245	-0.19245	-0.19245	-0.19245	-0.19245	-0.19245
eltrombopag	0.0930901	-0.256834	-0.730924	-0.586063	-0.736568	-0.514573	0.777887	3.6356	-0.491998	-0.634977	0.520148	0.510741	2.48236	-0.335849	0.0836835	-0.159006	0.540842	-0.757263	-0.734687	-0.458134	-0.36595	-0.712111	0.0592265	0.0197189	-0.730924	-0.309511	-0.20792
edoxaban	0.182169	-0.0945003	-0.816915	-0.770804	-0.847656	-0.524875	2.88738	2.42627	-0.740063	-0.755433	-0.570987	0.827732	0.704767	-0.540246	0.136058	0.0284639	1.13514	-0.863027	-0.863027	-0.37117	0.704767	-0.786174	0.996807	-0.0637592	-0.863027	-0.832286	0.274392
furosemide	-0.448822	0.959906	-0.97783	-0.940604	-0.968034	-0.891622	0.652298	2.37059	-0.689815	-0.764268	0.0899822	0.50927	1.97286	1.25772	-0.264649	-0.803454	1.29886	-0.84068	-0.89554	-0.12358	0.760059	-0.909255	1.24988	-0.0589238	-0.948441	-0.789739	0.193824
alprostadil	-0.420856	0.942717	-0.420856	-0.420856	-0.420856	-0.420856	0.0336684	4.12438	-0.420856	-0.420856	0.488192	1.85176	0.942717	-0.420856	-0.420856	-0.420856	-0.420856	-0.420856	-0.420856	-0.420856	-0.420856	-0.420856	0.0336684	-0.420856	-0.420856	-0.420856	-0.420856
amiodarone	-0.269198	2.03755	-0.8685	-0.811154	-0.1327	-0.312005	0.137067	2.42281	-0.206199	-0.797424	-0.258698	0.639447	1.1281	-0.325736	-0.442043	-0.807923	0.878521	-0.860423	-0.843462	-0.231237	-0.0390082	-0.828923	2.58516	-0.0527388	-0.827308	-0.792577	-0.121392
isoflurane	0.0479069	-0.550572	-0.569878	-0.569878	0.0672127	-0.434738	2.22946	3.17544	-0.569878	-0.569878	1.57306	0.395411	0.878055	-0.531266	-0.550572	-0.569878	0.0865185	-0.569878	-0.550572	-0.569878	-0.569878	-0.569878	-0.550572	-0.454043	-0.569878	-0.569878	1.43792
amlodipine	-0.554949	0.598141	-0.975487	-0.896431	-0.994198	-0.714931	0.7483	2.50249	-0.737385	-0.74253	-0.280359	1.33584	1.88315	-0.00343042	0.366587	-0.662539	1.33724	-0.971277	-0.906255	0.770753	-0.0918417	-0.859009	1.05797	0.113048	-0.963792	-0.941339	0.582236
itraconazole	-0.303997	-0.0901634	-0.550728	-0.698766	-0.468484	-0.600074	0.238811	3.39697	-0.205305	-0.682318	0.765171	1.0777	1.19284	-0.501382	-0.254651	-0.698766	0.534888	-0.600074	-0.715215	-0.13951	-0.419138	-0.797459	2.31135	-0.123061	-0.846805	-0.254651	-0.567177
amoxicillin	-0.863207	-0.507381	-0.863207	-0.863207	-0.863207	-0.329468	1.09383	1.44966	-0.863207	2.16131	2.16131	0.382183	0.560096	-0.329468	0.738009	-0.863207	0.0263575	-0.863207	-0.685294	-0.507381	-0.151555	-0.863207	1.62757	1.09383	-0.685294	-0.329468	-0.863207
nicotinamide	-0.253711	-0.253711	-0.253711	-0.558164	-0.558164	-0.558164	-0.405937	2.94305	-0.558164	-0.405937	-0.101484	3.39973	-0.558164	0.811875	-0.253711	-0.558164	-0.253711	-0.405937	-0.558164	0.0507422	0.0507422	-0.405937	-0.101484	1.11633	-0.558164	-0.558164	-0.253711
aprepitant	1.05669	-0.23394	-0.989288	-0.923864	-1.00118	-0.543216	1.5563	2.48412	0.182394	-0.227992	-0.537269	0.521408	2.01426	0.176446	-0.715698	-0.23394	1.01506	-0.989288	-0.977393	-0.620536	0.319189	-1.03687	0.622518	1.06264	-1.02497	-0.83465	-0.120935
nicorandil	0.128977	0.21289	-0.877977	-0.877977	-0.794064	-0.836021	2.8981	0.632454	-0.248631	-0.500369	-0.164718	1.51354	0.170934	0.758324	-0.668195	-0.668195	2.05897	-0.877977	-0.877977	-0.542326	0.758324	-0.836021	-0.164718	0.716367	-0.877977	-0.877977	0.842237
semaglutide	-0.554649	-0.383053	-0.57524	-0.516211	-0.562885	-0.0439794	4.32005	0.915585	-0.464046	-0.531312	-0.263622	0.893621	1.15994	0.495518	-0.144191	-0.458555	0.48179	-0.577986	-0.473656	-0.232049	-0.233421	-0.546412	-0.166156	-0.087908	-0.539548	-0.480519	-0.4311
trimetazidine	-0.543315	3.83564	-0.598052	-0.598052	-0.598052	-0.433841	0.44195	1.09879	0.0587915	-0.598052	-0.26963	-0.543315	1.75564	0.332476	-0.598052	-0.598052	-0.160156	-0.543315	-0.598052	-0.598052	-0.214893	-0.488578	1.20827	0.44195	-0.598052	-0.598052	0.00405459
xylitol	-0.443027	-0.443027	-0.443027	-0.443027	-0.443027	-0.443027	-0.443027	-0.443027	-0.443027	1.05219	-0.443027	-0.443027	-0.443027	1.05219	-0.443027	-0.443027	4.04262	-0.443027	-0.443027	-0.443027	1.05219	-0.443027	1.05219	1.05219	-0.443027	-0.443027	-0.443027
prazosin	-0.699701	0.0874626	-0.838612	-0.653397	-0.746004	-0.699701	0.272678	1.33766	-0.838612	-0.746004	-0.653397	1.8007	1.52288	0.0411589	0.0411589	-0.699701	3.14351	-0.838612	-0.468182	0.457892	-0.421878	-0.329271	0.828322	-0.00514486	-0.838612	-0.746004	0.689411
tramadol	-0.514671	-0.20604	-0.676703	-0.611118	-0.676703	-0.595687	0.542391	2.03154	-0.638124	-0.229187	-0.27934	1.08635	-0.00157173	-0.317919	0.121881	-0.661271	2.03154	-0.711424	-0.672845	3.32393	-0.33335	-0.603403	0.199039	-0.248477	-0.418224	-0.587971	-0.35264
trastuzumab	0.481932	0.295755	-0.703936	-0.805119	-0.837498	-0.72822	1.57066	2.76867	-0.351818	-0.78893	0.206714	1.07689	2.50155	0.0933884	-0.408481	0.376702	0.295755	-0.760598	-0.83345	-0.72822	-0.258729	-0.841545	0.623589	-0.254682	-0.857734	-0.841545	-0.291108
vitamin e	2.30908	-0.65074	-0.839665	-0.77669	-0.839665	-0.461816	0.167933	1.86825	-0.461816	-0.587765	1.4904	0.734707	1.7423	-0.713715	1.67933	-0.65074	0.293883	-0.839665	-0.65074	-0.398841	-0.398841	-0.839665	0.923631	-0.146941	-0.587765	-0.65074	-0.713715
piperacillin	0.744567	-0.453781	-0.877335	-0.980641	-0.949649	-0.319483	1.08548	1.88093	-0.0198959	0.0420876	2.04622	-0.143863	1.78796	0.000765229	-0.691384	-0.61907	-0.226508	-1.01163	-0.990971	-0.557086	1.20944	-0.949649	0.951179	1.39539	-1.01163	-0.753368	-0.588078
pertuzumab	-0.378304	0.150017	-0.460487	-0.753998	-0.753998	-0.742258	1.93457	2.28678	-0.566151	-0.730518	0.396567	2.49811	1.69976	-0.249159	-0.636594	0.74878	-0.0143495	-0.613113	-0.777479	-0.742258	0.2322	-0.777479	0.255681	-0.577892	-0.777479	-0.765739	0.114796
tetracycline	-0.510302	-0.510302	-0.73313	-0.770268	-0.770268	-0.436026	1.6437	3.64914	-0.73313	-0.324613	1.12377	1.08663	0.640973	0.00962834	0.0467662	-0.770268	0.566697	-0.770268	-0.695992	0.381007	-0.398889	-0.621716	0.418145	0.269594	-0.473164	-0.770268	-0.54744
zanubrutinib	-0.304065	-0.375454	-0.375454	-0.375454	-0.375454	-0.375454	-0.375454	-0.351658	-0.375454	-0.375454	2.97984	-0.375454	-0.327861	-0.375454	-0.375454	-0.351658	-0.304065	-0.375454	-0.375454	-0.375454	0.957143	-0.375454	3.50336	-0.351658	-0.375454	0.933347	-0.375454
tirofiban	1.70503	2.74756	-0.709244	-0.709244	-0.709244	-0.709244	1.43068	0.552763	-0.709244	-0.544634	-0.380025	0.717373	0.278414	-0.709244	-0.599504	-0.654374	1.70503	-0.709244	-0.544634	-0.489765	-0.380025	-0.709244	1.65016	-0.380025	-0.709244	-0.599504	0.168674
sulodexide	1.7197	0.194564	-0.73746	-0.73746	-0.0596245	-0.652731	-0.73746	0.702941	-0.73746	-0.73746	-0.73746	-0.398542	0.279294	2.05861	-0.144354	0.448753	1.29605	-0.73746	-0.73746	0.448753	-0.73746	-0.73746	-0.144354	-0.73746	-0.73746	0.109835	2.99064
vitamin a	-0.301495	-0.188434	-0.527616	-0.640677	-0.640677	-0.301495	0.376869	0.0376869	-0.301495	-0.414555	-0.527616	1.84666	0.263808	3.99481	0.60299	-0.640677	1.28135	-0.640677	-0.527616	-0.188434	0.0376869	-0.640677	-0.301495	-0.0753737	-0.640677	-0.640677	-0.301495
valproic acid	-0.43257	-0.429415	-0.369472	-0.700736	-0.688116	-0.483048	0.318293	1.94937	-0.43257	-0.653412	0.0438179	1.57709	0.747358	0.0438179	-0.375782	-0.669187	3.26496	-0.72913	-0.577695	1.67489	-0.524062	-0.678651	-0.218038	0.0879863	-0.58716	-0.618709	-0.539836
ulinastatin	-0.504646	0.630808	-0.504646	-0.504646	-0.504646	-0.504646	-0.504646	0.0630808	-0.504646	2.90172	-0.504646	-0.504646	2.90172	0.0630808	-0.504646	-0.504646	0.630808	-0.504646	-0.504646	0.630808	-0.504646	-0.504646	-0.504646	1.76626	-0.504646	-0.504646	-0.504646
sulfur hexafluoride	-0.73687	1.44282	-0.73687	-0.690494	-0.73687	-0.133976	0.7008	2.55586	-0.73687	1.30369	-0.73687	-0.365859	1.30369	-0.73687	-0.412235	-0.73687	2.13847	-0.73687	-0.597741	-0.412235	-0.644117	-0.73687	0.839929	0.654423	-0.73687	-0.690494	0.376165
pentaglobin	-0.437764	-0.437764	-0.437764	-0.437764	-0.437764	-0.437764	2.88002	-0.0230402	-0.437764	-0.437764	1.01377	-0.437764	-0.437764	-0.437764	-0.437764	-0.437764	-0.437764	-0.437764	-0.437764	-0.437764	0.391683	-0.437764	2.88002	2.05058	-0.437764	-0.437764	-0.437764
regadenoson	-0.653945	2.13718	-0.653945	-0.62919	-0.653945	-0.23311	0.837544	1.4688	-0.635378	-0.505415	-0.604435	0.342444	1.25838	-0.641567	-0.239298	-0.653945	3.23259	-0.653945	-0.604435	-0.375451	-0.517792	-0.616812	0.447653	-0.0598246	-0.635378	-0.610623	0.453842
resveratrol	-0.266074	-0.266074	-0.266074	-0.266074	-0.266074	-0.266074	-0.266074	-0.266074	4.86536	-0.266074	-0.266074	0.760212	-0.266074	0.247069	-0.266074	-0.266074	-0.266074	-0.266074	-0.266074	-0.266074	-0.266074	0.247069	-0.266074	-0.266074	-0.266074	-0.266074	-0.266074
sitagliptin	-0.510981	-0.0377896	-0.407471	-0.73279	-0.688428	-0.658854	0.775509	1.86976	-0.555343	-0.614492	-0.200449	0.938168	1.15998	3.76253	-0.244811	-0.614492	0.110083	-0.525769	-0.703216	0.154445	0.346679	-0.703216	-0.200449	-0.0673641	-0.73279	-0.629279	-0.289173
sirukumab	-0.399589	-0.399589	-0.399589	-0.399589	-0.399589	-0.399589	-0.0275578	3.32072	-0.399589	-0.399589	-0.399589	-0.399589	2.57666	-0.399589	2.20463	-0.399589	-0.399589	-0.399589	-0.399589	-0.0275578	-0.399589	-0.399589	0.344473	-0.399589	-0.399589	-0.399589	-0.399589
poractant alfa	-0.354956	0.273491	-0.354956	-0.354956	-0.354956	-0.354956	-0.00145474	0.273491	-0.354956	-0.354956	-0.237122	1.96244	-0.158566	-0.315678	-0.354956	-0.354956	-0.2764	-0.354956	-0.158566	-0.354956	-0.354956	-0.354956	4.43695	-0.354956	-0.354956	-0.119289	-0.354956
ozanimod	-0.619061	-0.0439333	-0.619061	-0.583115	-0.619061	-0.403388	0.567139	2.8317	-0.619061	-0.619061	-0.511224	-0.00798788	0.746867	-0.403388	0.782812	-0.54717	3.33494	-0.619061	-0.54717	0.495248	-0.187715	-0.583115	0.207685	0.135794	-0.583115	-0.619061	-0.367442
verapamil	-0.634896	1.71532	-0.82675	-0.817157	-0.807565	-0.61571	0.501841	1.97912	-0.620507	-0.754805	-0.47182	2.05586	0.458674	-0.145667	-0.15526	-0.706841	2.18057	-0.860325	-0.769194	1.19252	-0.251187	-0.682859	0.51623	-0.356707	-0.764397	-0.836343	0.477859
